# Supplementary material for: Nutrigenomic Effect of Hydroxytyrosol in Vascular Endothelial Cells: A Transcriptomic Profile Analysis
Source: Nutrients. 2021 Nov 9;13(11):3990. doi: 10.3390/nu13113990 (PMC8623349; doi:10.3390/nu13113990)
Supplement: Supplementary file 1 [file nutrients-13-03990-s001.zip]

Archive with 1 entries (1 files):
- nutrients-1442572-supplementary.xls
