# Supplementary material for: Nutrigenomic Effect of Hydroxytyrosol in Vascular Endothelial Cells: A Transcriptomic Profile Analysis
Source: Nutrients. 2021 Nov 9;13(11):3990. doi: 10.3390/nu13113990 (PMC8623349; doi:10.3390/nu13113990)
Supplement: Supplementary file 1 [file nutrients-13-03990-s001.zip › nutrients-1442572-supplementary.xls]

## Sheet: Table S1
Table S1 Deregulated genes by HT in endothelial cells at basal conditions (HT/CTR)
Symbol	Entrez Gene Name	GenBank	Expr Fold Change	Location	Type(s)
ZNF594	zinc finger protein 594	NM_032530	-3,310	Nucleus	transcription regulator
CDADC1	cytidine and dCMP deaminase domain containing 1	NM_030911	-2,758	Other	kinase
ZNF33B	zinc finger protein 33B	NM_006955	-2,742	Nucleus	transcription regulator
CXCL5	C-X-C motif chemokine ligand 5	NM_002994	-2,708	Extracellular Space	cytokine
TSLP	thymic stromal lymphopoietin	NM_033035	-2,562	Extracellular Space	cytokine
FGF18	fibroblast growth factor 18	NM_003862	-2,344	Extracellular Space	growth factor
LOC730101	uncharacterized LOC730101	NR_024403	-2,318	Other	other
SNHG8	small nucleolar RNA host gene 8	BM926530	-2,232	Other	other
CCDC191	coiled-coil domain containing 191	NM_020817	-2,215	Other	other
CXCL11	C-X-C motif chemokine ligand 11	NM_005409	-2,181	Extracellular Space	cytokine
LHX6	LIM homeobox 6	NM_014368	-2,177	Nucleus	transcription regulator
KANSL1L	KAT8 regulatory NSL complex subunit 1 like	NM_152519	-2,131	Other	other
LOC100128361	uncharacterized LOC100128361	XM_001721550	-2,130	Other	other
C6orf58	chromosome 6 open reading frame 58	NM_001010905	-2,124	Cytoplasm	other
MCM3AP-AS1	MCM3AP antisense RNA 1	NR_002776	-2,099	Other	other
NDUFAF6	NADH:ubiquinone oxidoreductase complex assembly factor 6	AK074467	-2,098	Cytoplasm	other
DGAT2	diacylglycerol O-acyltransferase 2	NM_032564	-2,089	Cytoplasm	enzyme
ZMYM6	zinc finger MYM-type containing 6	NM_007167	-2,089	Nucleus	other
NEK10	NIMA related kinase 10	AK057247	-2,054	Other	kinase
SEMA3C	semaphorin 3C	NM_006379	-2,047	Extracellular Space	other
KIT	KIT proto-oncogene, receptor tyrosine kinase	NM_000222	-2,038	Plasma Membrane	transmembrane receptor
ENY2	ENY2 transcription and export complex 2 subunit	AK095651	-2,038	Nucleus	transcription regulator
TIGD1	tigger transposable element derived 1	NM_145702	-2,035	Other	other
CCL20	C-C motif chemokine ligand 20	NM_004591	-2,029	Extracellular Space	cytokine
ALMS1	ALMS1 centrosome and basal body associated protein	NM_015120	-2,015	Cytoplasm	other
EID2B	EP300 interacting inhibitor of differentiation 2B	NM_152361	-2,011	Nucleus	other
CCL4	C-C motif chemokine ligand 4	NM_002984	-2,001	Extracellular Space	cytokine
CXCL6	C-X-C motif chemokine ligand 6	NM_002993	-1,985	Extracellular Space	cytokine
ZBTB26	zinc finger and BTB domain containing 26	AB046792	-1,980	Nucleus	transcription regulator
CSF3	colony stimulating factor 3	NM_000759	-1,972	Extracellular Space	cytokine
MAPKAPK5-AS1	MAPKAPK5 antisense RNA 1	NR_015404	-1,966	Other	other
SRA1	steroid receptor RNA activator 1	NM_001035235	-1,962	Nucleus	transcription regulator
BIRC3	baculoviral IAP repeat containing 3	NM_001165	-1,954	Cytoplasm	enzyme
TIGD7	tigger transposable element derived 7	NM_033208	-1,945	Other	other
IL1B	interleukin 1 beta	NM_000576	-1,942	Extracellular Space	cytokine
AREG	amphiregulin	NM_001657	-1,940	Extracellular Space	growth factor
CHML	CHM like Rab escort protein	NM_001821	-1,938	Cytoplasm	enzyme
CEP68	centrosomal protein 68	NM_015147	-1,938	Cytoplasm	other
NRDE2	NRDE-2, necessary for RNA interference, domain containing	AK024113	-1,932	Nucleus	other
LINC01106	long intergenic non-protein coding RNA 1106	NR_027244	-1,929	Other	other
MMAB	metabolism of cobalamin associated B	NM_052845	-1,911	Cytoplasm	enzyme
OR51E2	olfactory receptor family 51 subfamily E member 2	NM_030774	-1,911	Plasma Membrane	G-protein coupled receptor
SNTB1	syntrophin beta 1	NM_021021	-1,899	Plasma Membrane	other
DEPDC7	DEP domain containing 7	NM_139160	-1,898	Cytoplasm	other
SOX11	SRY-box transcription factor 11	NM_003108	-1,865	Nucleus	transcription regulator
IPO5P1	importin 5 pseudogene 1	AK023040	-1,856	Other	other
ARMC8	armadillo repeat containing 8	NM_213654	-1,852	Nucleus	other
FLJ31356	uncharacterized protein FLJ31356	AK055918	-1,850	Other	other
TSPYL4	TSPY like 4	NM_021648	-1,845	Nucleus	other
LOC441666	zinc finger protein 91 pseudogene	NR_024380	-1,841	Other	other
TNFRSF11B	TNF receptor superfamily member 11b	NM_002546	-1,838	Plasma Membrane	transmembrane receptor
LOC100270746	uncharacterized LOC100270746	NR_026776	-1,838	Other	other
LOC105274304	uncharacterized LOC105274304	BC038747	-1,833	Other	other
ALG10B	ALG10 alpha-1,2-glucosyltransferase B	NM_001013620	-1,833	Plasma Membrane	transporter
GEN1	GEN1 Holliday junction 5' flap endonuclease	NM_182625	-1,831	Cytoplasm	enzyme
KBTBD3	kelch repeat and BTB domain containing 3	NM_198439	-1,831	Extracellular Space	other
LINC00472	long intergenic non-protein coding RNA 472	NR_026807	-1,824	Other	other
ZBED8	zinc finger BED-type containing 8	NM_022090	-1,821	Nucleus	other
NANOS1	nanos C2HC-type zinc finger 1	NM_199461	-1,817	Cytoplasm	translation regulator
GABPB1-AS1	GABPB1 antisense RNA 1	NR_024490	-1,813	Other	other
AMN1	antagonist of mitotic exit network 1 homolog	NM_001113402	-1,800	Plasma Membrane	other
SSR4P1	signal sequence receptor subunit 4 pseudogene 1	NR_027292	-1,795	Other	other
GPR87	G protein-coupled receptor 87	NM_023915	-1,785	Plasma Membrane	G-protein coupled receptor
CLDN1	claudin 1	NM_021101	-1,781	Plasma Membrane	other
CSF2	colony stimulating factor 2	NM_000758	-1,767	Extracellular Space	cytokine
TNFAIP3	TNF alpha induced protein 3	NM_006290	-1,762	Nucleus	enzyme
TUBGCP3	tubulin gamma complex associated protein 3	NM_006322	-1,762	Cytoplasm	other
IFNE	interferon epsilon	NM_176891	-1,761	Extracellular Space	cytokine
BCL2A1	BCL2 related protein A1	NM_004049	-1,759	Cytoplasm	other
PNMA2	PNMA family member 2	NM_007257	-1,755	Nucleus	transporter
ATP1A1-AS1	ATP1A1 antisense RNA 1	NR_024126	-1,749	Other	other
LINC01003	long intergenic non-protein coding RNA 1003	NR_027387	-1,748	Other	other
TNIP3	TNFAIP3 interacting protein 3	NM_024873	-1,736	Cytoplasm	other
KCNJ2-AS1	KCNJ2 antisense RNA 1	XM_001718237	-1,733	Other	other
XIRP2	xin actin binding repeat containing 2	NM_152381	-1,732	Other	other
MBD3	methyl-CpG binding domain protein 3	AK092508	-1,729	Nucleus	other
SNX10	sorting nexin 10	NM_013322	-1,726	Cytoplasm	transporter
PRDM1	PR/SET domain 1	NM_001198	-1,716	Nucleus	transcription regulator
CXCL3	C-X-C motif chemokine ligand 3	NM_002090	-1,711	Extracellular Space	cytokine
CSKMT	citrate synthase lysine methyltransferase	NM_001043229	-1,710	Cytoplasm	enzyme
DUSP10	dual specificity phosphatase 10	NM_007207	-1,693	Nucleus	phosphatase
TRAF1	TNF receptor associated factor 1	NM_005658	-1,693	Cytoplasm	other
C14orf132	chromosome 14 open reading frame 132	NR_023938	-1,684	Other	other
APLN	apelin	NM_017413	-1,677	Extracellular Space	other
HNRNPLL	heterogeneous nuclear ribonucleoprotein L like	NM_138394	-1,673	Other	other
EIF3J-DT	EIF3J divergent transcript	XM_928252	-1,673	Other	other
ZBTB11-AS1	ZBTB11 antisense RNA 1	NR_024407	-1,672	Other	other
LOC105372255	uncharacterized LOC105372255	AK056073	-1,672	Other	other
ZNF226	zinc finger protein 226	NM_001032372	-1,665	Nucleus	transcription regulator
FOXD2	forkhead box D2	NM_004474	-1,664	Nucleus	transcription regulator
BMP2K	BMP2 inducible kinase	NM_017593	-1,657	Nucleus	kinase
TMEM68	transmembrane protein 68	NM_152417	-1,655	Other	other
LOC283788	FSHD region gene 1 pseudogene	NR_027436	-1,651	Other	other
ABCA11P	ATP binding cassette subfamily A member 11, pseudogene	NR_002451	-1,640	Other	other
PM20D2	peptidase M20 domain containing 2	NM_001010853	-1,635	Nucleus	peptidase
LOC375196	uncharacterized LOC375196	NR_028386	-1,631	Other	other
MMS22L	MMS22 like, DNA repair protein	NM_198468	-1,631	Nucleus	other
ZNF626	zinc finger protein 626	NM_001076675	-1,629	Other	other
TOM1L1	target of myb1 like 1 membrane trafficking protein	NM_005486	-1,626	Cytoplasm	other
MTR	5-methyltetrahydrofolate-homocysteine methyltransferase	NM_000254	-1,626	Cytoplasm	enzyme
SYNRG	synergin gamma	NM_007247	-1,620	Cytoplasm	other
C15orf48	chromosome 15 open reading frame 48	NM_032413	-1,619	Nucleus	other
ZFP90	ZFP90 zinc finger protein	NM_133458	-1,617	Nucleus	transcription regulator
LOC90246	uncharacterized LOC90246	NR_026954	-1,613	Other	other
RBM12B	RNA binding motif protein 12B	NM_203390	-1,608	Other	other
TLR2	toll like receptor 2	NM_003264	-1,606	Plasma Membrane	transmembrane receptor
SYNC	syncoilin, intermediate filament protein	NM_030786	-1,604	Cytoplasm	other
FABP4	fatty acid binding protein 4	NM_001442	-1,603	Cytoplasm	transporter
NIPBL-DT	NIPBL divergent transcript	BE780682	-1,601	Other	other
CHM	CHM Rab escort protein	NM_000390	-1,601	Cytoplasm	enzyme
ETS1	ETS proto-oncogene 1, transcription factor	NM_005238	-1,598	Nucleus	transcription regulator
CXCL1	C-X-C motif chemokine ligand 1	NM_001511	-1,597	Extracellular Space	cytokine
SRSF1	serine and arginine rich splicing factor 1	NM_001078166	-1,597	Nucleus	other
TNFRSF19	TNF receptor superfamily member 19	NM_148957	-1,596	Plasma Membrane	transmembrane receptor
JRK	Jrk helix-turn-helix protein	NM_003724	-1,593	Nucleus	other
PHF14	PHD finger protein 14	NM_014660	-1,592	Nucleus	other
ZNF485	zinc finger protein 485	NM_145312	-1,591	Nucleus	transcription regulator
RUNX1	RUNX family transcription factor 1	NM_001001890	-1,590	Nucleus	transcription regulator
AGPAT4	1-acylglycerol-3-phosphate O-acyltransferase 4	NM_020133	-1,589	Cytoplasm	enzyme
FSBP	fibrinogen silencer binding protein	AF007866	-1,585	Nucleus	other
TARDBP	TAR DNA binding protein	NM_007375	-1,583	Nucleus	transcription regulator
MRPS11	mitochondrial ribosomal protein S11	AK027059	-1,579	Cytoplasm	other
MAGI2-AS3	MAGI2 antisense RNA 3	CR749529	-1,579	Other	other
SNHG12	small nucleolar RNA host gene 12	NR_024127	-1,572	Other	other
IL1A	interleukin 1 alpha	NM_000575	-1,569	Extracellular Space	cytokine
LTB	lymphotoxin beta	NM_002341	-1,568	Extracellular Space	cytokine
CHIC1	cysteine rich hydrophobic domain 1	NM_001039840	-1,568	Plasma Membrane	other
VCAM1	vascular cell adhesion molecule 1	NM_001078	-1,564	Plasma Membrane	transmembrane receptor
ACVRL1	activin A receptor like type 1	NM_000020	-1,564	Plasma Membrane	kinase
LOC100129034	uncharacterized LOC100129034	NR_027406	-1,563	Other	other
WDR78	WD repeat domain 78	NM_207014	-1,560	Other	other
PLA2G7	phospholipase A2 group VII	NM_005084	-1,558	Extracellular Space	enzyme
CCDC174	coiled-coil domain containing 174	NM_016474	-1,556	Nucleus	other
RGS16	regulator of G protein signaling 16	NM_002928	-1,554	Cytoplasm	enzyme
SHISA2	shisa family member 2	NM_001007538	-1,553	Cytoplasm	other
PMAIP1	phorbol-12-myristate-13-acetate-induced protein 1	NM_021127	-1,553	Cytoplasm	other
TMEM168	transmembrane protein 168	NM_022484	-1,551	Cytoplasm	other
LRRC17	leucine rich repeat containing 17	NM_005824	-1,551	Extracellular Space	other
PIK3C2A	phosphatidylinositol-4-phosphate 3-kinase catalytic subunit type 2 alpha	NM_002645	-1,548	Cytoplasm	kinase
PHOSPHO2	phosphatase, orphan 2	NM_001008489	-1,548	Other	other
MCM9	minichromosome maintenance 9 homologous recombination repair factor	AK000177	-1,545	Nucleus	enzyme
THEM4	thioesterase superfamily member 4	NM_053055	-1,545	Plasma Membrane	enzyme
STX6	syntaxin 6	AK056657	-1,536	Cytoplasm	transporter
LOC389831 (includes others)	uncharacterized LOC389831	AL713796	-1,536	Other	other
KCNJ15	potassium inwardly rectifying channel subfamily J member 15	NM_170736	-1,536	Plasma Membrane	ion channel
ZBED5	zinc finger BED-type containing 5	NM_021211	-1,535	Nucleus	transcription regulator
KITLG	KIT ligand	NM_000899	-1,533	Extracellular Space	growth factor
GSAP	gamma-secretase activating protein	NM_017439	-1,531	Cytoplasm	peptidase
IFT88	intraflagellar transport 88	NM_175605	-1,530	Cytoplasm	other
ULK4P1	ULK4 pseudogene 1	NR_026858	-1,528	Other	other
APPL2	adaptor protein, phosphotyrosine interacting with PH domain and leucine zipper 2	NM_018171	-1,528	Cytoplasm	other
TRAM2-AS1	TRAM2 antisense RNA 1 (head to head)	AK095117	-1,527	Other	other
ZNF730	zinc finger protein 730	XM_001719792	-1,526	Other	other
P2RY6	pyrimidinergic receptor P2Y6	NM_176798	-1,525	Plasma Membrane	G-protein coupled receptor
BDKRB1	bradykinin receptor B1	NM_000710	-1,523	Plasma Membrane	G-protein coupled receptor
SPESP1	sperm equatorial segment protein 1	NM_145658	-1,523	Cytoplasm	other
SLC35G1	solute carrier family 35 member G1	NM_153226	-1,523	Plasma Membrane	other
FAM76A	family with sequence similarity 76 member A	NM_001143912	-1,522	Nucleus	other
LINC00205	long intergenic non-protein coding RNA 205	NR_026943	-1,519	Other	other
IQCA1	IQ motif containing with AAA domain 1	NM_024726	-1,518	Other	other
DIDO1	death inducer-obliterator 1	NM_033081	-1,516	Nucleus	other
CLK4	CDC like kinase 4	NM_020666	-1,515	Nucleus	kinase
CNIH3	cornichon family AMPA receptor auxiliary protein 3	NM_152495	-1,514	Plasma Membrane	transporter
CD69	CD69 molecule	NM_001781	-1,512	Plasma Membrane	transmembrane receptor
CCL2	C-C motif chemokine ligand 2	NM_002982	-1,512	Extracellular Space	cytokine
BRWD3	bromodomain and WD repeat domain containing 3	NM_153252	-1,511	Other	other
NUP98	nucleoporin 98	NM_005387	-1,511	Nucleus	transporter
OCLN	occludin	NM_002538	-1,509	Plasma Membrane	other
HEY2	hes related family bHLH transcription factor with YRPW motif 2	NM_012259	-1,508	Nucleus	transcription regulator
VWA8	von Willebrand factor A domain containing 8	NM_015058	-1,507	Cytoplasm	enzyme
CD83	CD83 molecule	NM_004233	-1,504	Plasma Membrane	transmembrane receptor
FUT8-AS1	FUT8 antisense RNA 1	NR_024334	-1,504	Other	other
SNX5	sorting nexin 5	BC002724	-1,503	Cytoplasm	transporter
SMIM30	small integral membrane protein 30	NR_024412	-1,502	Other	other
PHLDB2	pleckstrin homology like domain family B member 2	NM_145753	-1,501	Cytoplasm	other
RIF1	replication timing regulatory factor 1	NM_018151	-1,500	Nucleus	other
DEPP1	DEPP1 autophagy regulator	NM_007021	1,500	Cytoplasm	other
SAMD13	sterile alpha motif domain containing 13	NM_001010971	1,501	Other	other
GOLGA2P10	GOLGA2 pseudogene 10	NR_026811	1,504	Other	other
GOLPH3L	golgi phosphoprotein 3 like	NM_018178	1,505	Cytoplasm	other
KIAA1549	KIAA1549	NM_001164665	1,506	Plasma Membrane	other
SPINK5	serine peptidase inhibitor, Kazal type 5	NM_006846	1,506	Extracellular Space	other
MST1	macrophage stimulating 1	NM_020998	1,507	Extracellular Space	growth factor
ENTPD7	ectonucleoside triphosphate diphosphohydrolase 7	NM_020354	1,509	Cytoplasm	enzyme
BRD2	bromodomain containing 2	NM_005104	1,510	Nucleus	kinase
MGAT2	mannosyl (alpha-1,6-)-glycoprotein beta-1,2-N-acetylglucosaminyltransferase	NM_002408	1,510	Cytoplasm	enzyme
TNFAIP8L1	TNF alpha induced protein 8 like 1	NM_152362	1,510	Cytoplasm	other
IRF2BP2	interferon regulatory factor 2 binding protein 2	NM_182972	1,510	Nucleus	transcription regulator
TOX3	TOX high mobility group box family member 3	NM_001146188	1,513	Nucleus	transcription regulator
UGDH	UDP-glucose 6-dehydrogenase	NM_003359	1,514	Nucleus	enzyme
RNF213	ring finger protein 213	NM_020914	1,515	Cytoplasm	enzyme
ATP2A2	ATPase sarcoplasmic/endoplasmic reticulum Ca2+ transporting 2	NM_001681	1,516	Cytoplasm	transporter
ATF4	activating transcription factor 4	NM_001675	1,517	Nucleus	transcription regulator
ZNF557	zinc finger protein 557	NM_024341	1,520	Nucleus	transcription regulator
HARBI1	harbinger transposase derived 1	NM_173811	1,523	Cytoplasm	other
AMY1C (includes others)	amylase alpha 1C	NM_001008219	1,524	Extracellular Space	enzyme
CREB3L4	cAMP responsive element binding protein 3 like 4	NM_130898	1,525	Nucleus	transcription regulator
ZNF37A	zinc finger protein 37A	NM_001007094	1,527	Nucleus	transcription regulator
RNF113A	ring finger protein 113A	NM_006978	1,527	Extracellular Space	enzyme
PPP1R10	protein phosphatase 1 regulatory subunit 10	NM_002714	1,527	Nucleus	other
CACNG8	calcium voltage-gated channel auxiliary subunit gamma 8	AK131287	1,529	Plasma Membrane	ion channel
ASAP1-IT1	ASAP1 intronic transcript 1	NR_002765	1,529	Other	other
HEXIM2	HEXIM P-TEFb complex subunit 2	NM_144608	1,529	Nucleus	transcription regulator
SETX	senataxin	NM_015046	1,530	Nucleus	enzyme
LINC01089	long intergenic non-protein coding RNA 1089	NR_002809	1,533	Other	other
PMCH	pro-melanin concentrating hormone	NM_002674	1,533	Extracellular Space	other
TLR4	toll like receptor 4	NM_138554	1,536	Plasma Membrane	transmembrane receptor
MIR99AHG	mir-99a-let-7c cluster host gene	NR_027791	1,537	Other	other
RAB24	RAB24, member RAS oncogene family	AF258583	1,537	Cytoplasm	other
ZNF618	zinc finger protein 618	BC036039	1,537	Other	other
DDIT3	DNA damage inducible transcript 3	NM_004083	1,537	Nucleus	transcription regulator
SERTAD2	SERTA domain containing 2	NM_014755	1,541	Cytoplasm	transcription regulator
TMPRSS5	transmembrane serine protease 5	NM_030770	1,543	Plasma Membrane	peptidase
TEPSIN	TEPSIN adaptor related protein complex 4 accessory protein	NM_144679	1,543	Nucleus	other
AFTPH	aftiphilin	NM_203437	1,543	Cytoplasm	other
EEF1AKNMT	eEF1A lysine and N-terminal methyltransferase	NM_015935	1,544	Other	enzyme
ZNF784	zinc finger protein 784	NM_203374	1,544	Other	other
VARS2	valyl-tRNA synthetase 2, mitochondrial	NM_020442	1,545	Cytoplasm	enzyme
SP5	Sp5 transcription factor	NM_001003845	1,547	Nucleus	transcription regulator
FKBP9	FKBP prolyl isomerase 9	NM_007270	1,548	Cytoplasm	enzyme
DNAJB5	DnaJ heat shock protein family (Hsp40) member B5	NM_012266	1,551	Cytoplasm	other
BOLA3-AS1	BOLA3 divergent transcript	BC008757	1,554	Other	other
PRX	periaxin	NM_020956	1,558	Nucleus	other
TRIM10	tripartite motif containing 10	NM_006778	1,558	Cytoplasm	other
KCNJ14	potassium inwardly rectifying channel subfamily J member 14	NM_170720	1,559	Plasma Membrane	ion channel
CHAC1	ChaC glutathione specific gamma-glutamylcyclotransferase 1	NM_024111	1,561	Cytoplasm	enzyme
EGLN1	egl-9 family hypoxia inducible factor 1	NM_022051	1,561	Cytoplasm	enzyme
SLURP2	--	NM_177458	1,562	Extracellular Space	other
SLC33A1	solute carrier family 33 member 1	NM_004733	1,566	Cytoplasm	transporter
APBB3	amyloid beta precursor protein binding family B member 3	NM_006051	1,566	Cytoplasm	other
GPX8	glutathione peroxidase 8 (putative)	NM_001008397	1,570	Cytoplasm	enzyme
PIGL	phosphatidylinositol glycan anchor biosynthesis class L	NM_004278	1,572	Cytoplasm	enzyme
FAM13B	family with sequence similarity 13 member B	NM_016603	1,572	Cytoplasm	other
NOD1	nucleotide binding oligomerization domain containing 1	NM_006092	1,573	Cytoplasm	other
MLYCD	malonyl-CoA decarboxylase	NM_012213	1,573	Cytoplasm	enzyme
TUBA3C/TUBA3D	tubulin alpha 3c	NM_080386	1,574	Nucleus	other
NPFF	neuropeptide FF-amide peptide precursor	NM_003717	1,579	Extracellular Space	other
SNORA70	small nucleolar RNA, H/ACA box 70	NR_000011	1,580	Other	other
LYSMD3	LysM domain containing 3	NM_198273	1,580	Other	other
ANG	angiogenin	NM_001145	1,581	Extracellular Space	enzyme
MSTO1	misato mitochondrial distribution and morphology regulator 1	NM_018116	1,582	Cytoplasm	other
GALR3	galanin receptor 3	NM_003614	1,584	Plasma Membrane	G-protein coupled receptor
AGO1	argonaute RISC component 1	NM_012199	1,585	Cytoplasm	translation regulator
ZDBF2	zinc finger DBF-type containing 2	NM_020923	1,585	Other	other
CASTOR2	cytosolic arginine sensor for mTORC1 subunit 2	AK095583	1,590	Cytoplasm	other
BORCS6	BLOC-1 related complex subunit 6	NM_017622	1,591	Cytoplasm	other
CYB5R3	cytochrome b5 reductase 3	NM_007326	1,592	Cytoplasm	enzyme
ALDOA	aldolase, fructose-bisphosphate A	NM_184041	1,593	Cytoplasm	enzyme
ZFAND2A	zinc finger AN1-type containing 2A	NM_182491	1,597	Other	other
TRIM66	tripartite motif containing 66	NM_014818	1,598	Nucleus	transcription regulator
LINC01278	long intergenic non-protein coding RNA 1278	NR_015353	1,599	Other	other
CCDC96	coiled-coil domain containing 96	NM_153376	1,600	Other	other
FAM131C	family with sequence similarity 131 member C	NM_182623	1,602	Other	other
SSH1	slingshot protein phosphatase 1	NM_018984	1,605	Cytoplasm	phosphatase
OR10A5	olfactory receptor family 10 subfamily A member 5	NM_178168	1,605	Plasma Membrane	G-protein coupled receptor
UTS2R	urotensin 2 receptor	NM_018949	1,605	Plasma Membrane	G-protein coupled receptor
C2CD4B	C2 calcium dependent domain containing 4B	NM_001007595	1,609	Plasma Membrane	other
NEUROD2	neuronal differentiation 2	NM_006160	1,611	Nucleus	transcription regulator
MAGEL2	MAGE family member L2	NM_019066	1,615	Cytoplasm	enzyme
ORM1	orosomucoid 1	NM_000607	1,615	Extracellular Space	other
HS6ST1	heparan sulfate 6-O-sulfotransferase 1	NM_004807	1,616	Plasma Membrane	enzyme
CANT1	calcium activated nucleotidase 1	NM_138793	1,619	Extracellular Space	enzyme
TNK2	tyrosine kinase non receptor 2	NM_001010938	1,622	Cytoplasm	kinase
TMEM102	transmembrane protein 102	NM_178518	1,623	Plasma Membrane	other
MYPOP	Myb related transcription factor, partner of profilin	NM_001012643	1,625	Nucleus	transcription regulator
FZD2	frizzled class receptor 2	NM_001466	1,626	Plasma Membrane	G-protein coupled receptor
OSGIN1	oxidative stress induced growth inhibitor 1	NM_013370	1,626	Other	growth factor
RTN3	reticulon 3	NM_201430	1,628	Cytoplasm	other
KIAA2012	KIAA2012	AB095932	1,628	Other	other
AGAP3	ArfGAP with GTPase domain, ankyrin repeat and PH domain 3	NM_001042535	1,628	Nucleus	transcription regulator
B3GALT4	beta-1,3-galactosyltransferase 4	NM_003782	1,629	Cytoplasm	enzyme
ARHGAP27	Rho GTPase activating protein 27	NM_174919	1,631	Cytoplasm	other
GOLGA2P7	GOLGA2 pseudogene 7	NR_027001	1,632	Other	other
ATF7IP2	activating transcription factor 7 interacting protein 2	NM_024997	1,633	Nucleus	other
SIRT4	sirtuin 4	NM_012240	1,633	Cytoplasm	enzyme
FCRLB	Fc receptor like B	BC067080	1,634	Cytoplasm	other
RAB11FIP1	RAB11 family interacting protein 1	NM_001002233	1,634	Cytoplasm	other
THEMIS2	thymocyte selection associated family member 2	NM_001039477	1,635	Other	other
PHOX2A	paired like homeobox 2A	NM_005169	1,635	Nucleus	transcription regulator
AKAP17A	A-kinase anchoring protein 17A	NM_005088	1,635	Nucleus	other
HDAC4	histone deacetylase 4	NM_006037	1,636	Nucleus	transcription regulator
LINC00346	long intergenic non-protein coding RNA 346	NR_027701	1,638	Nucleus	other
HSPB9	heat shock protein family B (small) member 9	NM_033194	1,640	Cytoplasm	other
MAST1	microtubule associated serine/threonine kinase 1	NM_014975	1,642	Cytoplasm	kinase
OXTR	oxytocin receptor	NM_000916	1,647	Plasma Membrane	G-protein coupled receptor
GZF1	GDNF inducible zinc finger protein 1	NM_022482	1,649	Nucleus	transcription regulator
ZNHIT2	zinc finger HIT-type containing 2	NM_014205	1,661	Other	other
NDOR1	NADPH dependent diflavin oxidoreductase 1	NM_001144026	1,664	Cytoplasm	enzyme
TRIM13	tripartite motif containing 13	NM_213590	1,667	Cytoplasm	enzyme
PAIP2B	poly(A) binding protein interacting protein 2B	NM_020459	1,668	Other	translation regulator
TSPYL2	TSPY like 2	NM_022117	1,668	Nucleus	other
ZSCAN10	zinc finger and SCAN domain containing 10	NM_032805	1,669	Nucleus	transcription regulator
EPOP	elongin BC and polycomb repressive complex 2 associated protein	NM_001130677	1,670	Other	other
NIBAN2	niban apoptosis regulator 2	NM_022833	1,671	Cytoplasm	transcription regulator
SOX17	SRY-box transcription factor 17	NM_022454	1,671	Nucleus	transcription regulator
CBX8	chromobox 8	NM_020649	1,672	Nucleus	other
DUX4L1 (includes others)	double homeobox 4 like 4 (pseudogene)	NM_033178	1,676	Other	transcription regulator
RBM14	RNA binding motif protein 14	NM_006328	1,676	Nucleus	transcription regulator
SLC25A28	solute carrier family 25 member 28	NM_031212	1,676	Cytoplasm	transporter
PARP10	poly(ADP-ribose) polymerase family member 10	NM_032789	1,676	Cytoplasm	enzyme
NPAS3	neuronal PAS domain protein 3	NM_173159	1,678	Nucleus	transcription regulator
GPR150	G protein-coupled receptor 150	NM_199243	1,679	Plasma Membrane	G-protein coupled receptor
RIMBP3 (includes others)	RIMS binding protein 3	NM_015672	1,684	Nucleus	other
MST1P2	macrophage stimulating 1 pseudogene 2	NR_027504	1,685	Other	other
FEM1C	fem-1 homolog C	NM_020177	1,688	Nucleus	transcription regulator
LCE1D	late cornified envelope 1D	NM_178352	1,688	Cytoplasm	other
MYO9B	myosin IXB	NM_004145	1,688	Cytoplasm	enzyme
LINC00304	long intergenic non-protein coding RNA 304	NR_024347	1,689	Other	other
SYVN1	synoviolin 1	NM_172230	1,690	Cytoplasm	transporter
C11orf52	chromosome 11 open reading frame 52	NM_080659	1,692	Cytoplasm	other
PARD6G	par-6 family cell polarity regulator gamma	NM_032510	1,693	Plasma Membrane	other
ZNF107	zinc finger protein 107	NM_016220	1,694	Nucleus	transcription regulator
IFITM5	interferon induced transmembrane protein 5	NM_001025295	1,696	Plasma Membrane	other
TBC1D25	TBC1 domain family member 25	NM_002536	1,697	Other	other
RAVER1	ribonucleoprotein, PTB binding 1	NM_133452	1,700	Nucleus	other
SPEF1	sperm flagellar 1	NM_015417	1,701	Cytoplasm	other
TPSG1	tryptase gamma 1	NM_012467	1,701	Extracellular Space	peptidase
CISH	cytokine inducible SH2 containing protein	NM_145071	1,702	Cytoplasm	other
SELENOK	selenoprotein K	NM_021237	1,702	Cytoplasm	other
GRIN2D	glutamate ionotropic receptor NMDA type subunit 2D	NM_000836	1,703	Plasma Membrane	ion channel
MITF	melanocyte inducing transcription factor	NM_198159	1,705	Nucleus	transcription regulator
STARD5	StAR related lipid transfer domain containing 5	NM_181900	1,705	Cytoplasm	transporter
HOXD9	homeobox D9	NM_014213	1,707	Nucleus	transcription regulator
PWWP3A	PWWP domain containing 3A, DNA repair factor	NM_032853	1,708	Nucleus	other
MRPL30	mitochondrial ribosomal protein L30	NM_145212	1,709	Cytoplasm	other
ZYG11B	zyg-11 family member B, cell cycle regulator	NM_024646	1,709	Other	other
FZR1	fizzy and cell division cycle 20 related 1	NM_001136198	1,709	Nucleus	kinase
MAFG-DT	MAFG divergent transcript	NR_015454	1,709	Other	other
ADAMTS7	ADAM metallopeptidase with thrombospondin type 1 motif 7	NM_014272	1,710	Extracellular Space	peptidase
CASKIN1	CASK interacting protein 1	NM_020764	1,713	Nucleus	transcription regulator
PRR5	proline rich 5	NM_015366	1,714	Cytoplasm	other
FBRSL1	fibrosin like 1	NM_001142641	1,714	Nucleus	other
SIK1/SIK1B	salt inducible kinase 1	NM_173354	1,714	Nucleus	kinase
RCOR2	REST corepressor 2	NM_173587	1,721	Nucleus	transcription regulator
BMP8B	bone morphogenetic protein 8b	NM_001720	1,725	Extracellular Space	growth factor
CMIP	c-Maf inducing protein	NM_198390	1,727	Cytoplasm	other
FOXQ1	forkhead box Q1	NM_033260	1,727	Nucleus	transcription regulator
FAM156A/FAM156B	family with sequence similarity 156 member A	NM_014138	1,728	Nucleus	other
LBX1	ladybird homeobox 1	NM_006562	1,729	Nucleus	transcription regulator
DRD4	dopamine receptor D4	NM_000797	1,730	Plasma Membrane	G-protein coupled receptor
KISS1R	KISS1 receptor	NM_032551	1,730	Plasma Membrane	G-protein coupled receptor
USP35	ubiquitin specific peptidase 35	NM_020798	1,730	Extracellular Space	peptidase
FHIT	fragile histidine triad diadenosine triphosphatase	NM_002012	1,731	Cytoplasm	enzyme
RHBDL1	rhomboid like 1	NM_003961	1,732	Plasma Membrane	peptidase
CEBPA	CCAAT enhancer binding protein alpha	NM_004364	1,737	Nucleus	transcription regulator
HS2ST1	heparan sulfate 2-O-sulfotransferase 1	NM_012262	1,737	Cytoplasm	enzyme
SMARCC2	SWI/SNF related, matrix associated, actin dependent regulator of chromatin subfamily c member 2	NM_139067	1,738	Nucleus	transcription regulator
NUDT22	nudix hydrolase 22	AK091796	1,738	Nucleus	enzyme
ZNF579	zinc finger protein 579	NM_152600	1,741	Nucleus	transcription regulator
CAMSAP1	calmodulin regulated spectrin associated protein 1	NM_015447	1,742	Cytoplasm	other
HEMK1	HemK methyltransferase family member 1	NM_016173	1,747	Nucleus	enzyme
KLK3	kallikrein related peptidase 3	AF335478	1,749	Extracellular Space	peptidase
KLF16	Kruppel like factor 16	NM_031918	1,749	Nucleus	transcription regulator
LINC02076	long intergenic non-protein coding RNA 2076	AK093253	1,750	Other	other
GGCX	gamma-glutamyl carboxylase	AK054569	1,752	Cytoplasm	enzyme
MEX3D	mex-3 RNA binding family member D	NM_203304	1,753	Nucleus	other
PRR36	proline rich 36	XM_001719253	1,755	Other	other
SAP25	Sin3A associated protein 25	XM_002342743	1,756	Other	other
CDC42EP5	CDC42 effector protein 5	NM_145057	1,758	Cytoplasm	other
ZFYVE1	zinc finger FYVE-type containing 1	NM_021260	1,760	Cytoplasm	other
PER1	period circadian regulator 1	NM_002616	1,760	Nucleus	transcription regulator
BCAM	basal cell adhesion molecule (Lutheran blood group)	NM_005581	1,762	Plasma Membrane	transmembrane receptor
MALAT1	metastasis associated lung adenocarcinoma transcript 1	NR_002819	1,763	Nucleus	other
HOXA3	homeobox A3	NM_153631	1,764	Nucleus	transcription regulator
PARP14	poly(ADP-ribose) polymerase family member 14	NM_017554	1,766	Cytoplasm	enzyme
SELENOS	selenoprotein S	NM_203472	1,766	Cytoplasm	other
GPR153	G protein-coupled receptor 153	NM_207370	1,767	Plasma Membrane	G-protein coupled receptor
CPTP	ceramide-1-phosphate transfer protein	NM_001029885	1,771	Cytoplasm	transporter
CLMP	CXADR like membrane protein	NM_024769	1,771	Plasma Membrane	other
IKZF4	IKAROS family zinc finger 4	NM_022465	1,774	Nucleus	transcription regulator
HMGA1	high mobility group AT-hook 1	NM_002131	1,777	Nucleus	transcription regulator
LBX2	ladybird homeobox 2	NM_001009812	1,777	Nucleus	transcription regulator
LRP3	LDL receptor related protein 3	NM_002333	1,781	Plasma Membrane	transmembrane receptor
BAX	BCL2 associated X, apoptosis regulator	NM_138763	1,787	Cytoplasm	transporter
CDK6	cyclin dependent kinase 6	NM_001259	1,788	Nucleus	kinase
SOX3	SRY-box transcription factor 3	NM_005634	1,789	Nucleus	transcription regulator
UCP3	uncoupling protein 3	NM_022803	1,794	Cytoplasm	transporter
ZNF652	zinc finger protein 652	NM_014897	1,798	Other	other
NKD2	NKD inhibitor of WNT signaling pathway 2	NM_033120	1,799	Nucleus	other
ZNF467	zinc finger protein 467	NM_207336	1,801	Nucleus	transcription regulator
ADORA2A	adenosine A2a receptor	NM_000675	1,804	Plasma Membrane	G-protein coupled receptor
KRTAP4-1	keratin associated protein 4-1	NM_033060	1,804	Cytoplasm	other
SOX8	SRY-box transcription factor 8	NM_014587	1,806	Nucleus	transcription regulator
EN2	engrailed homeobox 2	NM_001427	1,806	Nucleus	transcription regulator
HNF4A	hepatocyte nuclear factor 4 alpha	AA639753	1,807	Nucleus	transcription regulator
FBXL14	F-box and leucine rich repeat protein 14	NM_152441	1,812	Cytoplasm	enzyme
HCN2	hyperpolarization activated cyclic nucleotide gated potassium and sodium channel 2	NM_001194	1,812	Plasma Membrane	ion channel
MAN1B1	mannosidase alpha class 1B member 1	NM_016219	1,818	Cytoplasm	enzyme
SYNPO	synaptopodin	NM_007286	1,819	Cytoplasm	other
FAM189A2	family with sequence similarity 189 member A2	NM_004816	1,825	Other	other
ARHGAP27P2	Rho GTPase activating protein 27 pseudogene 2	NR_027283	1,828	Other	other
HOXA11	homeobox A11	NM_005523	1,838	Nucleus	transcription regulator
CACNA1I	calcium voltage-gated channel subunit alpha1 I	NM_021096	1,838	Plasma Membrane	ion channel
C1orf229	chromosome 1 open reading frame 229	NM_207401	1,839	Other	other
P2RY4	pyrimidinergic receptor P2Y4	NM_002565	1,858	Plasma Membrane	G-protein coupled receptor
ZFPM1	zinc finger protein, FOG family member 1	NM_153813	1,871	Nucleus	transcription regulator
PRNP	prion protein	NM_001080122	1,875	Plasma Membrane	other
PKN2	protein kinase N2	NM_006256	1,875	Cytoplasm	kinase
CACNA1E	calcium voltage-gated channel subunit alpha1 E	NM_000721	1,875	Plasma Membrane	ion channel
RAD9A	RAD9 checkpoint clamp component A	NM_004584	1,879	Nucleus	enzyme
CRYGS	crystallin gamma S	NM_017541	1,883	Other	other
MAS1L	MAS1 proto-oncogene like, G protein-coupled receptor	NM_052967	1,885	Plasma Membrane	G-protein coupled receptor
SYCE1L	synaptonemal complex central element protein 1 like	NM_001129979	1,886	Other	other
HCN4	hyperpolarization activated cyclic nucleotide gated potassium channel 4	NM_005477	1,888	Plasma Membrane	ion channel
DNAJC3	DnaJ heat shock protein family (Hsp40) member C3	NM_006260	1,896	Cytoplasm	other
BAALC	BAALC binder of MAP3K1 and KLF4	NM_001024372	1,897	Cytoplasm	other
SMAD9	SMAD family member 9	NM_005905	1,898	Nucleus	transcription regulator
C19orf73	chromosome 19 open reading frame 73	NM_018111	1,899	Other	other
SPPL2B	signal peptide peptidase like 2B	NM_001077238	1,900	Plasma Membrane	peptidase
GPR20	G protein-coupled receptor 20	NM_005293	1,900	Plasma Membrane	G-protein coupled receptor
LOC145694	uncharacterized LOC145694	AK056793	1,904	Other	other
LCE5A	late cornified envelope 5A	NM_178438	1,928	Other	other
TSPAN10	tetraspanin 10	NM_031945	1,929	Other	other
CYP3A43	cytochrome P450 family 3 subfamily A member 43	NM_057096	1,929	Cytoplasm	enzyme
WNT6	Wnt family member 6	NM_006522	1,931	Extracellular Space	other
PIGA	phosphatidylinositol glycan anchor biosynthesis class A	NM_002641	1,939	Cytoplasm	enzyme
HES7	hes family bHLH transcription factor 7	NM_032580	1,943	Nucleus	transcription regulator
MANF	mesencephalic astrocyte derived neurotrophic factor	NM_006010	1,948	Extracellular Space	other
TMEM158	transmembrane protein 158 (gene/pseudogene)	NM_015444	1,953	Plasma Membrane	other
KMT2C	lysine methyltransferase 2C	NM_170606	1,970	Nucleus	transcription regulator
ERO1B	endoplasmic reticulum oxidoreductase 1 beta	NM_019891	1,976	Cytoplasm	enzyme
ZNF658	zinc finger protein 658	NM_033160	1,985	Other	other
DNM1P35	dynamin 1 pseudogene 35	AF357221	1,989	Other	other
BHLHA15	basic helix-loop-helix family member a15	BX648200	1,991	Nucleus	transcription regulator
ARHGAP33	Rho GTPase activating protein 33	NM_052948	1,992	Plasma Membrane	transporter
BBC3	BCL2 binding component 3	NM_014417	2,021	Cytoplasm	other
MAT2A	methionine adenosyltransferase 2A	NM_005911	2,022	Cytoplasm	enzyme
MIS12	MIS12 kinetochore complex component	NM_024039	2,026	Nucleus	other
CCDC57	coiled-coil domain containing 57	AK074059	2,047	Other	other
SEL1L	SEL1L adaptor subunit of ERAD E3 ubiquitin ligase	NM_005065	2,051	Cytoplasm	other
ABCC2	ATP binding cassette subfamily C member 2	NM_000392	2,058	Plasma Membrane	transporter
PRR7	proline rich 7, synaptic	NM_030567	2,065	Plasma Membrane	other
IER5	immediate early response 5	NM_016545	2,074	Nucleus	other
TNRC18	trinucleotide repeat containing 18	NM_001080495	2,083	Nucleus	other
MIR210HG	MIR210 host gene	AK123483	2,104	Other	other
CRTC1	CREB regulated transcription coactivator 1	NM_001098482	2,116	Nucleus	transcription regulator
LOC101929122	uncharacterized LOC101929122	BX089650	2,117	Other	other
GRIN1	glutamate ionotropic receptor NMDA type subunit 1	NM_007327	2,118	Plasma Membrane	ion channel
DLGAP3	DLG associated protein 3	NM_001080418	2,147	Cytoplasm	other
TNXB	tenascin XB	NM_019105	2,152	Extracellular Space	other
SLFN11	schlafen family member 11	NM_152270	2,197	Nucleus	enzyme
PIM2	Pim-2 proto-oncogene, serine/threonine kinase	NM_006875	2,209	Nucleus	kinase
ANKRD37	ankyrin repeat domain 37	NM_181726	2,211	Cytoplasm	other
SCRT2	scratch family transcriptional repressor 2	NM_033129	2,212	Nucleus	transcription regulator
ZNF555	zinc finger protein 555	NM_152791	2,222	Other	other
STOX2	storkhead box 2	NM_020225	2,230	Other	other
INAFM1	InaF motif containing 1	NM_178511	2,261	Other	other
CDH24	cadherin 24	NM_022478	2,287	Plasma Membrane	other
PIF1	PIF1 5'-to-3' DNA helicase	NM_025049	2,313	Nucleus	enzyme
SLC7A11	solute carrier family 7 member 11	NM_014331	2,316	Plasma Membrane	transporter
FBXL17	F-box and leucine rich repeat protein 17	NM_001163315	2,330	Nucleus	other
AVP	arginine vasopressin	NM_000490	2,357	Plasma Membrane	other
SOX1	SRY-box transcription factor 1	NM_005986	2,399	Nucleus	transcription regulator
SYN1	synapsin I	NM_133499	2,476	Plasma Membrane	transporter
CKB	creatine kinase B	NM_001823	2,587	Cytoplasm	kinase
APOL6	apolipoprotein L6	NM_030641	2,601	Extracellular Space	transporter
ZNF575	zinc finger protein 575	NM_174945	2,643	Nucleus	transcription regulator
CYP4F2	cytochrome P450 family 4 subfamily F member 2	NM_001082	2,657	Cytoplasm	enzyme
PYY2	peptide YY 2 (pseudogene)	NR_003064	2,659	Other	other
FICD	FIC domain containing	NM_007076	2,740	Nucleus	enzyme
NEUROG3	neurogenin 3	NM_020999	2,847	Nucleus	transcription regulator
NMRAL2P	NmrA like redox sensor 2, pseudogene	BX640843	2,907	Other	other
H1-5	H1.5 linker histone, cluster member	NM_005322	2,969	Nucleus	other
WTAP	WT1 associated protein	NM_004906	2,992	Nucleus	other
HSPA5	heat shock protein family A (Hsp70) member 5	NM_005347	3,611	Cytoplasm	enzyme
SDF2L1	stromal cell derived factor 2 like 1	NM_022044	3,617	Cytoplasm	other
CDH15	cadherin 15	NM_004933	3,803	Plasma Membrane	other
DNAJB9	DnaJ heat shock protein family (Hsp40) member B9	NM_012328	4,179	Nucleus	other
HERPUD1	homocysteine inducible ER protein with ubiquitin like domain 1	NM_014685	6,603	Cytoplasm	other

## Sheet: Table S2
Table S2 Deregulated genes by HT in endothelial cells at inflamed conditions (HT-IL1B/IL1B)
Symbol	Entrez Gene Name	GenBank	Expr Fold Change	Location	Type(s)
APOL6	apolipoprotein L6	NM_030641	-2,824	Extracellular Space	transporter
DGAT2	diacylglycerol O-acyltransferase 2	NM_032564	-2,648	Cytoplasm	enzyme
ZNF594	zinc finger protein 594	NM_032530	-2,586	Nucleus	transcription regulator
SRA1	steroid receptor RNA activator 1	NM_001035235	-2,340	Nucleus	transcription regulator
RGS16	regulator of G protein signaling 16	NM_002928	-2,270	Cytoplasm	enzyme
LTB	lymphotoxin beta	NM_002341	-2,238	Extracellular Space	cytokine
RBM12B	RNA binding motif protein 12B	NM_203390	-2,238	Other	other
APLN	apelin	NM_017413	-2,233	Extracellular Space	other
ZNF33B	zinc finger protein 33B	NM_006955	-2,026	Nucleus	transcription regulator
IP6K2	inositol hexakisphosphate kinase 2	NM_001005910	-2,024	Cytoplasm	kinase
MUC4	mucin 4, cell surface associated	NM_018406	-2,017	Plasma Membrane	other
ANP32D	acidic nuclear phosphoprotein 32 family member D	NM_012404	-2,009	Other	other
BDKRB2	bradykinin receptor B2	NM_000623	-1,986	Plasma Membrane	G-protein coupled receptor
AGPAT4	1-acylglycerol-3-phosphate O-acyltransferase 4	NM_020133	-1,984	Cytoplasm	enzyme
LOC105274304	uncharacterized LOC105274304	BC038747	-1,969	Other	other
PDAP1	PDGFA associated protein 1	NM_014891	-1,958	Cytoplasm	other
DNAJC7	DnaJ heat shock protein family (Hsp40) member C7	NM_003315	-1,928	Cytoplasm	other
TARDBP	TAR DNA binding protein	NM_007375	-1,905	Nucleus	transcription regulator
SOX11	SRY-box transcription factor 11	NM_003108	-1,903	Nucleus	transcription regulator
ACVRL1	activin A receptor like type 1	NM_000020	-1,898	Plasma Membrane	kinase
C15orf48	chromosome 15 open reading frame 48	NM_032413	-1,893	Nucleus	other
FLJ31356	uncharacterized protein FLJ31356	AK055918	-1,874	Other	other
ANP32C	acidic nuclear phosphoprotein 32 family member C	NM_012403	-1,861	Nucleus	other
IPO5P1	importin 5 pseudogene 1	AK023040	-1,842	Other	other
AP1S1	adaptor related protein complex 1 subunit sigma 1	NM_001283	-1,840	Cytoplasm	transporter
BDKRB1	bradykinin receptor B1	NM_000710	-1,837	Plasma Membrane	G-protein coupled receptor
WTAP	WT1 associated protein	NM_152858	-1,836	Nucleus	other
LOC283788	FSHD region gene 1 pseudogene	NR_027436	-1,834	Other	other
ITPKA	inositol-trisphosphate 3-kinase A	NM_002220	-1,833	Cytoplasm	kinase
CD70	CD70 molecule	NM_001252	-1,832	Extracellular Space	cytokine
LOC100270746	uncharacterized LOC100270746	NR_026776	-1,830	Other	other
EMD	emerin	NM_000117	-1,817	Nucleus	other
LIMD2	LIM domain containing 2	NM_030576	-1,817	Other	other
NUP98	nucleoporin 98	NM_005387	-1,812	Nucleus	transporter
PPP1R8	protein phosphatase 1 regulatory subunit 8	NM_138558	-1,803	Nucleus	phosphatase
KIAA1211L	KIAA1211 like	NM_207362	-1,803	Other	other
CSKMT	citrate synthase lysine methyltransferase	NM_001043229	-1,798	Cytoplasm	enzyme
ANP32A	acidic nuclear phosphoprotein 32 family member A	NM_006305	-1,795	Other	other
JRK	Jrk helix-turn-helix protein	NM_003724	-1,792	Nucleus	other
TGFB2	transforming growth factor beta 2	NM_001135599	-1,786	Extracellular Space	growth factor
EIF3J-DT	EIF3J divergent transcript	XM_928252	-1,785	Other	other
NANOS1	nanos C2HC-type zinc finger 1	NM_199461	-1,782	Cytoplasm	translation regulator
EXOSC2	exosome component 2	NM_014285	-1,765	Nucleus	enzyme
SNX5	sorting nexin 5	BC002724	-1,756	Cytoplasm	transporter
MGA	MAX dimerization protein MGA	NM_001164273	-1,741	Nucleus	transcription regulator
C14orf132	chromosome 14 open reading frame 132	NR_023938	-1,728	Other	other
ANKAR	ankyrin and armadillo repeat containing	NM_144708	-1,727	Nucleus	transcription regulator
TMEM250	transmembrane protein 250	NM_152833	-1,726	Nucleus	other
CX3CL1	C-X3-C motif chemokine ligand 1	NM_002996	-1,722	Extracellular Space	cytokine
NKD2	NKD inhibitor of WNT signaling pathway 2	NM_033120	-1,721	Nucleus	other
LMNB1	lamin B1	NM_005573	-1,718	Nucleus	other
SSR4P1	signal sequence receptor subunit 4 pseudogene 1	NR_027292	-1,713	Other	other
P2RY2	purinergic receptor P2Y2	NM_176072	-1,710	Plasma Membrane	G-protein coupled receptor
ZNF226	zinc finger protein 226	NM_001032372	-1,709	Nucleus	transcription regulator
EID2B	EP300 interacting inhibitor of differentiation 2B	NM_152361	-1,708	Nucleus	other
CLMP	CXADR like membrane protein	NM_024769	-1,705	Plasma Membrane	other
FGD5-AS1	FGD5 antisense RNA 1	BC039246	-1,704	Other	other
TGFB3	transforming growth factor beta 3	NM_003239	-1,701	Extracellular Space	growth factor
PRINS	psoriasis associated non-protein coding RNA induced by stress	NR_023388	-1,697	Other	other
KCNJ15	potassium inwardly rectifying channel subfamily J member 15	NM_170736	-1,696	Plasma Membrane	ion channel
CHMP4B	charged multivesicular body protein 4B	NM_176812	-1,695	Cytoplasm	other
ACKR4	atypical chemokine receptor 4	NM_178445	-1,694	Plasma Membrane	G-protein coupled receptor
FZD5	frizzled class receptor 5	NM_003468	-1,690	Plasma Membrane	G-protein coupled receptor
FANCL	FA complementation group L	NM_018062	-1,688	Nucleus	enzyme
FUT8-AS1	FUT8 antisense RNA 1	NR_024334	-1,681	Other	other
MCM3AP-AS1	MCM3AP antisense RNA 1	NR_002776	-1,681	Other	other
NRDE2	NRDE-2, necessary for RNA interference, domain containing	AK024113	-1,672	Nucleus	other
G0S2	G0/G1 switch 2	NM_015714	-1,671	Cytoplasm	other
FLJ37453	uncharacterized LOC729614	NR_024279	-1,670	Other	other
ATP6V0E2-AS1	ATP6V0E2 antisense RNA 1	NR_027040	-1,667	Other	other
TIGD7	tigger transposable element derived 7	NM_033208	-1,666	Other	other
TRIM14	tripartite motif containing 14	NM_014788	-1,665	Cytoplasm	other
FSBP	fibrinogen silencer binding protein	AF007866	-1,664	Nucleus	other
TOR1AIP2	torsin 1A interacting protein 2	NM_022347	-1,655	Cytoplasm	other
UBD	ubiquitin D	NM_006398	-1,650	Nucleus	other
MAPKAPK5-AS1	MAPKAPK5 antisense RNA 1	NR_015404	-1,640	Other	other
IFNAR2	interferon alpha and beta receptor subunit 2	NM_207585	-1,638	Plasma Membrane	transmembrane receptor
CD274	CD274 molecule	NM_014143	-1,636	Plasma Membrane	enzyme
EIF4E2	eukaryotic translation initiation factor 4E family member 2	AB209519	-1,636	Cytoplasm	translation regulator
ING5	inhibitor of growth family member 5	NM_032329	-1,635	Nucleus	other
LINC00472	long intergenic non-protein coding RNA 472	NR_026807	-1,633	Other	other
LOC730101	uncharacterized LOC730101	NR_024403	-1,633	Other	other
ATP1A1-AS1	ATP1A1 antisense RNA 1	NR_024126	-1,624	Other	other
FGF18	fibroblast growth factor 18	NM_003862	-1,623	Extracellular Space	growth factor
FBXO34	F-box protein 34	AL834124	-1,620	Other	other
MFSD12	major facilitator superfamily domain containing 12	AF218008	-1,618	Cytoplasm	other
SEMA3A	semaphorin 3A	NM_006080	-1,617	Extracellular Space	other
AATK	apoptosis associated tyrosine kinase	NM_001080395	-1,616	Cytoplasm	kinase
ZFC3H1	zinc finger C3H1-type containing	NM_144982	-1,614	Extracellular Space	other
QTRT1	queuine tRNA-ribosyltransferase catalytic subunit 1	NM_031209	-1,614	Cytoplasm	enzyme
HCP5	HLA complex P5	L06175	-1,613	Other	other
PDE9A	phosphodiesterase 9A	NM_002606	-1,611	Cytoplasm	enzyme
ARMC8	armadillo repeat containing 8	NM_213654	-1,607	Nucleus	other
PML	promyelocytic leukemia	NM_033238	-1,606	Nucleus	transcription regulator
STN1	STN1 subunit of CST complex	NM_024928	-1,605	Nucleus	other
MMAB	metabolism of cobalamin associated B	NM_052845	-1,603	Cytoplasm	enzyme
RNF213	ring finger protein 213	NM_020914	-1,603	Cytoplasm	enzyme
FGF16	fibroblast growth factor 16	NM_003868	-1,602	Extracellular Space	growth factor
DIDO1	death inducer-obliterator 1	NM_080797	-1,600	Nucleus	other
SRSF5	serine and arginine rich splicing factor 5	NM_001039465	-1,598	Nucleus	other
FITM2	fat storage inducing transmembrane protein 2	NM_001080472	-1,595	Cytoplasm	other
NFATC1	nuclear factor of activated T cells 1	NM_172387	-1,594	Nucleus	transcription regulator
EPN3	epsin 3	NM_017957	-1,587	Cytoplasm	other
SLC17A5	solute carrier family 17 member 5	NM_012434	-1,586	Plasma Membrane	transporter
ZNF784	zinc finger protein 784	NM_203374	-1,585	Other	other
KIT	KIT proto-oncogene, receptor tyrosine kinase	NM_000222	-1,585	Plasma Membrane	transmembrane receptor
SNHG8	small nucleolar RNA host gene 8	BM926530	-1,584	Other	other
PHOSPHO2	phosphatase, orphan 2	NM_001008489	-1,583	Other	other
MYB	MYB proto-oncogene, transcription factor	NM_005375	-1,582	Nucleus	transcription regulator
TRAF1	TNF receptor associated factor 1	NM_005658	-1,582	Cytoplasm	other
TUBB2B	tubulin beta 2B class IIb	NM_178012	-1,581	Cytoplasm	other
RHCG	Rh family C glycoprotein	NM_016321	-1,579	Plasma Membrane	transporter
IDO1	indoleamine 2,3-dioxygenase 1	NM_002164	-1,579	Cytoplasm	enzyme
PRPS1	phosphoribosyl pyrophosphate synthetase 1	NM_002764	-1,578	Cytoplasm	kinase
RAB11FIP1	RAB11 family interacting protein 1	NM_001002233	-1,578	Cytoplasm	other
ZNF469	zinc finger protein 469	NM_001127464	-1,575	Nucleus	transcription regulator
RASGRP1	RAS guanyl releasing protein 1	NM_005739	-1,575	Cytoplasm	other
GYPC	glycophorin C (Gerbich blood group)	NM_002101	-1,571	Plasma Membrane	other
PURB	purine rich element binding protein B	NM_033224	-1,570	Nucleus	transcription regulator
EBI3	Epstein-Barr virus induced 3	NM_005755	-1,568	Extracellular Space	cytokine
TNFRSF4	TNF receptor superfamily member 4	NM_003327	-1,566	Plasma Membrane	transmembrane receptor
TTPAL	alpha tocopherol transfer protein like	NM_024331	-1,559	Other	other
TRAF5	TNF receptor associated factor 5	NM_004619	-1,559	Cytoplasm	transporter
NIPBL-DT	NIPBL divergent transcript	BE780682	-1,553	Other	other
SYNPO	synaptopodin	NM_007286	-1,553	Cytoplasm	other
SH2D3C	SH2 domain containing 3C	NM_005489	-1,552	Cytoplasm	other
SSSCA1-AS1	SSSCA1 antisense RNA 1 (head to head)	AK057616	-1,551	Other	other
KCNJ2-AS1	KCNJ2 antisense RNA 1	XM_001718237	-1,550	Other	other
MBD3	methyl-CpG binding domain protein 3	AK092508	-1,543	Nucleus	other
BEGAIN	brain enriched guanylate kinase associated	NM_020836	-1,543	Nucleus	other
CYP3A43	cytochrome P450 family 3 subfamily A member 43	NM_057096	-1,539	Cytoplasm	enzyme
MRPS11	mitochondrial ribosomal protein S11	AK027059	-1,538	Cytoplasm	other
FEM1B	fem-1 homolog B	NM_015322	-1,537	Nucleus	transcription regulator
USP31	ubiquitin specific peptidase 31	NM_020718	-1,534	Nucleus	peptidase
RGCC	regulator of cell cycle	NM_014059	-1,534	Cytoplasm	other
FLVCR1-DT	FLVCR1 divergent transcript	NR_027285	-1,532	Other	other
FAM216A	family with sequence similarity 216 member A	NM_013300	-1,530	Other	other
PCDH1	protocadherin 1	NM_032420	-1,529	Plasma Membrane	other
STK32C	serine/threonine kinase 32C	NM_173575	-1,528	Other	kinase
NDUFAF6	NADH:ubiquinone oxidoreductase complex assembly factor 6	AK074467	-1,526	Cytoplasm	other
RTP4	receptor transporter protein 4	NM_022147	-1,525	Plasma Membrane	other
DDX3X	DEAD-box helicase 3 X-linked	NM_001356	-1,525	Cytoplasm	enzyme
ZNRF2P1	zinc and ring finger 2 pseudogene 1	NR_003502	-1,525	Other	other
HSPB9	heat shock protein family B (small) member 9	NM_033194	-1,525	Cytoplasm	other
METTL2B	methyltransferase like 2B	NM_018396	-1,522	Other	enzyme
OGT	O-linked N-acetylglucosamine (GlcNAc) transferase	NM_181672	-1,522	Cytoplasm	enzyme
BBC3	BCL2 binding component 3	NM_014417	-1,518	Cytoplasm	other
POLR3H	RNA polymerase III subunit H	NM_138338	-1,517	Nucleus	enzyme
SARS1	seryl-tRNA synthetase 1	AK022339	-1,516	Cytoplasm	enzyme
RHBDF2	rhomboid 5 homolog 2	NM_024599	-1,515	Cytoplasm	other
ZNF271P	zinc finger protein 271, pseudogene	NR_024565	-1,515	Nucleus	other
NUDT22	nudix hydrolase 22	AK091796	-1,513	Nucleus	enzyme
HNRNPL	heterogeneous nuclear ribonucleoprotein L	NM_001533	-1,512	Nucleus	other
TNFRSF9	TNF receptor superfamily member 9	NM_001561	-1,512	Plasma Membrane	transmembrane receptor
SAMD9L	sterile alpha motif domain containing 9 like	NM_152703	-1,510	Extracellular Space	other
GNB5	G protein subunit beta 5	BC011671	-1,509	Plasma Membrane	enzyme
CCIN	calicin	NM_005893	-1,509	Cytoplasm	other
MEAK7	MTOR associated protein, eak-7 homolog	NM_020947	-1,508	Cytoplasm	other
BCL2L11	BCL2 like 11	NM_138621	-1,504	Cytoplasm	other
PCDH17	protocadherin 17	NM_001040429	1,501	Plasma Membrane	other
SSH1	slingshot protein phosphatase 1	NM_001161331	1,501	Cytoplasm	phosphatase
BMP2K	BMP2 inducible kinase	BX641162	1,501	Nucleus	kinase
ARHGAP31	Rho GTPase activating protein 31	NM_020754	1,502	Cytoplasm	other
DNAJC3	DnaJ heat shock protein family (Hsp40) member C3	NM_006260	1,503	Cytoplasm	other
ETFBKMT	electron transfer flavoprotein subunit beta lysine methyltransferase	NM_173802	1,504	Cytoplasm	enzyme
FZR1	fizzy and cell division cycle 20 related 1	NM_016263	1,505	Nucleus	kinase
RNF6	ring finger protein 6	NM_005977	1,505	Nucleus	transcription regulator
FAM74A1	family with sequence similarity 74 member A1	NR_026803	1,506	Other	other
TRIM66	tripartite motif containing 66	NM_014818	1,506	Nucleus	transcription regulator
SAMD13	sterile alpha motif domain containing 13	NM_001010971	1,507	Other	other
GPR19	G protein-coupled receptor 19	NM_006143	1,507	Plasma Membrane	G-protein coupled receptor
PIM2	Pim-2 proto-oncogene, serine/threonine kinase	NM_006875	1,507	Nucleus	kinase
FREM3	FRAS1 related extracellular matrix 3	XM_094074	1,508	Extracellular Space	other
UTP15	UTP15 small subunit processome component	NM_032175	1,508	Nucleus	other
TBC1D9	TBC1 domain family member 9	NM_015130	1,508	Plasma Membrane	other
TCEANC2	transcription elongation factor A N-terminal and central domain containing 2	NM_153035	1,509	Other	other
CEP85L	centrosomal protein 85 like	BC045657	1,509	Cytoplasm	other
CHAC1	ChaC glutathione specific gamma-glutamylcyclotransferase 1	NM_024111	1,513	Cytoplasm	enzyme
ERI2	ERI1 exoribonuclease family member 2	NM_001142725	1,513	Other	other
NUDT12	nudix hydrolase 12	NM_031438	1,513	Cytoplasm	phosphatase
HEXIM1	HEXIM P-TEFb complex subunit 1	NM_006460	1,513	Nucleus	transcription regulator
NAP1L2	nucleosome assembly protein 1 like 2	NM_021963	1,515	Nucleus	other
SIRT4	sirtuin 4	NM_012240	1,516	Cytoplasm	enzyme
CEP44	centrosomal protein 44	NM_001040157	1,517	Cytoplasm	other
KLHL11	kelch like family member 11	AK096415	1,518	Cytoplasm	other
GPAT3	glycerol-3-phosphate acyltransferase 3	NM_032717	1,518	Cytoplasm	enzyme
LRIF1	ligand dependent nuclear receptor interacting factor 1	NM_018372	1,519	Nucleus	other
LNX2	ligand of numb-protein X 2	NM_153371	1,519	Other	other
ZMYM5	zinc finger MYM-type containing 5	NM_001039650	1,521	Nucleus	transcription regulator
PUS7L	pseudouridine synthase 7 like	BX648207	1,522	Other	other
ZBTB5	zinc finger and BTB domain containing 5	NM_014872	1,522	Nucleus	transcription regulator
ZNF107	zinc finger protein 107	NM_016220	1,524	Nucleus	transcription regulator
CCNG2	cyclin G2	NM_004354	1,524	Nucleus	other
THUMPD3	THUMP domain containing 3	NM_015453	1,525	Other	other
FAM110B	family with sequence similarity 110 member B	NM_147189	1,526	Cytoplasm	other
THBD	thrombomodulin	NM_000361	1,526	Plasma Membrane	transmembrane receptor
IL1RAPL1	interleukin 1 receptor accessory protein like 1	AJ243874	1,526	Plasma Membrane	transmembrane receptor
NCK1	NCK adaptor protein 1	NM_006153	1,526	Cytoplasm	kinase
XPO4	exportin 4	NM_022459	1,526	Nucleus	transporter
ZNF184	zinc finger protein 184	NM_007149	1,528	Nucleus	transcription regulator
ABRAXAS2	abraxas 2, BRISC complex subunit	NM_032182	1,529	Nucleus	other
SMURF2P1-LRRC37BP1	--	NR_015341	1,530	Other	other
SIKE1	suppressor of IKBKE 1	NM_001102396	1,530	Cytoplasm	other
STK17B	serine/threonine kinase 17b	NM_004226	1,531	Nucleus	kinase
STC2	stanniocalcin 2	NM_003714	1,531	Extracellular Space	other
ARHGEF26	Rho guanine nucleotide exchange factor 26	NM_015595	1,531	Plasma Membrane	other
FAM174B	family with sequence similarity 174 member B	NM_207446	1,532	Other	other
MEX3B	mex-3 RNA binding family member B	NM_032246	1,532	Cytoplasm	kinase
BTBD3	BTB domain containing 3	NM_014962	1,534	Other	other
PAIP2B	poly(A) binding protein interacting protein 2B	NM_020459	1,534	Other	translation regulator
LIFR	LIF receptor subunit alpha	NM_002310	1,535	Plasma Membrane	transmembrane receptor
GLIDR	glioblastoma down-regulated RNA	NR_015363	1,535	Other	other
LTN1	listerin E3 ubiquitin protein ligase 1	NM_015565	1,536	Nucleus	enzyme
ZNF18	zinc finger protein 18	NM_144680	1,538	Nucleus	transcription regulator
BNC2	basonuclin 2	NM_017637	1,538	Nucleus	transcription regulator
RPS6KA5	ribosomal protein S6 kinase A5	NM_004755	1,538	Nucleus	kinase
CCDC66	coiled-coil domain containing 66	NM_001012506	1,540	Cytoplasm	other
ZNF160	zinc finger protein 160	NM_198893	1,540	Nucleus	transcription regulator
ZNF83	zinc finger protein 83	NM_018300	1,541	Nucleus	transcription regulator
GCC1	GRIP and coiled-coil domain containing 1	NM_024523	1,541	Cytoplasm	other
TMEM37	transmembrane protein 37	NM_183240	1,541	Plasma Membrane	ion channel
OSGIN1	oxidative stress induced growth inhibitor 1	NM_013370	1,542	Other	growth factor
KLF6	Kruppel like factor 6	NM_001300	1,542	Nucleus	transcription regulator
TRIM45	tripartite motif containing 45	NM_025188	1,545	Cytoplasm	other
MIR22HG	MIR22 host gene	NR_028502	1,546	Other	other
NUFIP2	nuclear FMR1 interacting protein 2	NM_020772	1,546	Cytoplasm	other
LZTFL1	leucine zipper transcription factor like 1	NM_020347	1,547	Cytoplasm	other
PRRC1	proline rich coiled-coil 1	NM_130809	1,548	Other	other
USP21	ubiquitin specific peptidase 21	NM_001014443	1,548	Cytoplasm	peptidase
ANKRD46	ankyrin repeat domain 46	NM_198401	1,551	Nucleus	transcription regulator
MECOM	MDS1 and EVI1 complex locus	NM_005241	1,552	Nucleus	transcription regulator
RABGAP1L	RAB GTPase activating protein 1 like	AB007940	1,553	Cytoplasm	other
ZNF461	zinc finger protein 461	NM_153257	1,553	Nucleus	transcription regulator
ZNF577	zinc finger protein 577	NM_032679	1,553	Other	other
TDRD3	tudor domain containing 3	NM_030794	1,553	Nucleus	transcription regulator
BORA	BORA aurora kinase A activator	NM_024808	1,555	Cytoplasm	other
FBXL3	F-box and leucine rich repeat protein 3	NM_012158	1,555	Nucleus	enzyme
TOX	thymocyte selection associated high mobility group box	NM_014729	1,557	Nucleus	transcription regulator
GSPT2	G1 to S phase transition 2	NM_018094	1,557	Cytoplasm	translation regulator
C19orf18	chromosome 19 open reading frame 18	NM_152474	1,559	Cytoplasm	other
DEPP1	DEPP1 autophagy regulator	NM_007021	1,560	Cytoplasm	other
KDM3A	lysine demethylase 3A	NM_018433	1,560	Nucleus	transcription regulator
DUSP19	dual specificity phosphatase 19	NM_080876	1,561	Cytoplasm	phosphatase
HSPA13	heat shock protein family A (Hsp70) member 13	NM_006948	1,561	Cytoplasm	other
ADO	2-aminoethanethiol dioxygenase	NM_032804	1,562	Cytoplasm	enzyme
PIGL	phosphatidylinositol glycan anchor biosynthesis class L	NM_004278	1,563	Cytoplasm	enzyme
TMEM64	transmembrane protein 64	NM_001008495	1,564	Cytoplasm	other
DUSP16	dual specificity phosphatase 16	NM_030640	1,564	Nucleus	phosphatase
GNA13	G protein subunit alpha 13	NM_006572	1,565	Plasma Membrane	enzyme
FAM156A/FAM156B	family with sequence similarity 156 member A	NM_014138	1,569	Nucleus	other
SELENOS	selenoprotein S	NM_203472	1,570	Cytoplasm	other
ADAMTS6	ADAM metallopeptidase with thrombospondin type 1 motif 6	NM_197941	1,572	Extracellular Space	peptidase
ZFP69B	ZFP69 zinc finger protein B	NM_023070	1,572	Nucleus	transcription regulator
PTEN	phosphatase and tensin homolog	NM_000314	1,573	Cytoplasm	phosphatase
AGGF1	angiogenic factor with G-patch and FHA domains 1	NM_018046	1,574	Cytoplasm	other
KCTD18	potassium channel tetramerization domain containing 18	NM_152387	1,576	Other	other
FKBPL	FKBP prolyl isomerase like	NM_022110	1,576	Nucleus	other
ZNF23	zinc finger protein 23	NM_145911	1,577	Nucleus	transcription regulator
USPL1	ubiquitin specific peptidase like 1	NM_005800	1,577	Cytoplasm	peptidase
BCLAF1	BCL2 associated transcription factor 1	NM_014739	1,579	Nucleus	transcription regulator
BMPR2	bone morphogenetic protein receptor type 2	NM_001204	1,579	Plasma Membrane	kinase
KCNJ14	potassium inwardly rectifying channel subfamily J member 14	NM_170720	1,580	Plasma Membrane	ion channel
ZNF75D	zinc finger protein 75D	NM_007131	1,580	Other	other
SOWAHC	sosondowah ankyrin repeat domain family member C	NM_023016	1,581	Nucleus	transcription regulator
COL26A1	collagen type XXVI alpha 1 chain	NM_133457	1,582	Extracellular Space	other
VCPIP1	valosin containing protein interacting protein 1	CR936659	1,582	Cytoplasm	peptidase
LINC00667	long intergenic non-protein coding RNA 667	NR_015389	1,582	Other	other
ABCC2	ATP binding cassette subfamily C member 2	NM_000392	1,583	Plasma Membrane	transporter
ZKSCAN5	zinc finger with KRAB and SCAN domains 5	NM_014569	1,585	Nucleus	transcription regulator
C16orf72	chromosome 16 open reading frame 72	NM_014117	1,585	Other	other
ZFP90	ZFP90 zinc finger protein	NM_133458	1,585	Nucleus	transcription regulator
ZNF442	zinc finger protein 442	NM_030824	1,585	Nucleus	transcription regulator
NAV2	neuron navigator 2	NM_001111018	1,585	Nucleus	other
KLHDC10	kelch domain containing 10	D87454	1,586	Nucleus	other
SOBP	sine oculis binding protein homolog	NM_018013	1,586	Nucleus	other
PKD2	polycystin 2, transient receptor potential cation channel	NM_000297	1,588	Plasma Membrane	ion channel
BAMBI	BMP and activin membrane bound inhibitor	NM_012342	1,589	Plasma Membrane	other
BMP4	bone morphogenetic protein 4	NM_001202	1,594	Extracellular Space	growth factor
DAB2	DAB adaptor protein 2	NM_001343	1,594	Plasma Membrane	other
MITF	melanocyte inducing transcription factor	NM_198159	1,595	Nucleus	transcription regulator
MLYCD	malonyl-CoA decarboxylase	NM_012213	1,596	Cytoplasm	enzyme
ARL5B	ADP ribosylation factor like GTPase 5B	NM_178815	1,596	Other	enzyme
XRN1	5'-3' exoribonuclease 1	NM_019001	1,597	Cytoplasm	enzyme
CHSY3	chondroitin sulfate synthase 3	NM_175856	1,598	Cytoplasm	enzyme
RFXAP	regulatory factor X associated protein	NM_000538	1,598	Nucleus	transcription regulator
RGS14	regulator of G protein signaling 14	NM_006480	1,600	Cytoplasm	enzyme
LMBRD2	LMBR1 domain containing 2	NM_001007527	1,600	Other	other
PDIK1L	PDLIM1 interacting kinase 1 like	NM_152835	1,602	Nucleus	kinase
RNF103	ring finger protein 103	NM_005667	1,602	Cytoplasm	enzyme
MDM1	Mdm1 nuclear protein	NM_017440	1,603	Cytoplasm	other
RIMBP3 (includes others)	RIMS binding protein 3	NM_015672	1,603	Nucleus	other
HHEX	hematopoietically expressed homeobox	NM_002729	1,604	Nucleus	transcription regulator
ZNF25	zinc finger protein 25	NM_145011	1,604	Nucleus	transcription regulator
DHX40	DEAH-box helicase 40	NM_024612	1,605	Other	enzyme
HELQ	helicase, POLQ like	NM_133636	1,608	Nucleus	enzyme
ENTPD7	ectonucleoside triphosphate diphosphohydrolase 7	NM_020354	1,610	Cytoplasm	enzyme
ARID5B	AT-rich interaction domain 5B	NM_032199	1,615	Nucleus	transcription regulator
PNRC1	proline rich nuclear receptor coactivator 1	NM_006813	1,616	Nucleus	other
IL6	interleukin 6	NM_000600	1,616	Extracellular Space	cytokine
TERF2	telomeric repeat binding factor 2	NM_005652	1,617	Nucleus	transcription regulator
SC5D	sterol-C5-desaturase	NM_001024956	1,618	Cytoplasm	enzyme
CPT2	carnitine palmitoyltransferase 2	NM_000098	1,620	Cytoplasm	enzyme
LOC101928377	uncharacterized LOC101928377	BX647685	1,623	Other	other
PAPOLG	poly(A) polymerase gamma	AB209304	1,623	Nucleus	enzyme
ZNF596	zinc finger protein 596	NM_001042416	1,626	Other	other
VWA8	von Willebrand factor A domain containing 8	NM_015058	1,626	Cytoplasm	enzyme
ZBTB1	zinc finger and BTB domain containing 1	NM_014950	1,627	Nucleus	transcription regulator
TMEM41A	transmembrane protein 41A	NM_080652	1,628	Other	other
ZNF148	zinc finger protein 148	NM_021964	1,630	Nucleus	transcription regulator
MLLT3	MLLT3 super elongation complex subunit	NM_004529	1,631	Nucleus	transcription regulator
ZNF823	zinc finger protein 823	NM_001080493	1,633	Nucleus	transcription regulator
SHISA2	shisa family member 2	NM_001007538	1,634	Cytoplasm	other
ZNF827	zinc finger protein 827	NM_178835	1,635	Other	other
C2orf69	chromosome 2 open reading frame 69	NM_153689	1,641	Other	other
CBLL1	Cbl proto-oncogene like 1	NM_024814	1,642	Nucleus	enzyme
ZNF43	zinc finger protein 43	NM_003423	1,642	Nucleus	transcription regulator
LARP1B	La ribonucleoprotein domain family member 1B	NM_178043	1,642	Extracellular Space	other
CISH	cytokine inducible SH2 containing protein	NM_145071	1,643	Cytoplasm	other
YTHDC1	YTH domain containing 1	NM_001031732	1,644	Cytoplasm	other
CHD9	chromodomain helicase DNA binding protein 9	NM_025134	1,646	Cytoplasm	other
FNDC3A	fibronectin type III domain containing 3A	NM_001079673	1,647	Cytoplasm	other
ZRANB3	zinc finger RANBP2-type containing 3	NM_032143	1,648	Nucleus	enzyme
SELENOK	selenoprotein K	NM_021237	1,652	Cytoplasm	other
PLCL2	phospholipase C like 2	NM_015184	1,653	Cytoplasm	enzyme
MST1	macrophage stimulating 1	NM_020998	1,656	Extracellular Space	growth factor
FZD2	frizzled class receptor 2	NM_001466	1,658	Plasma Membrane	G-protein coupled receptor
TMED5	transmembrane p24 trafficking protein 5	NM_016040	1,661	Cytoplasm	other
TXK	TXK tyrosine kinase	NM_003328	1,662	Cytoplasm	kinase
USP32P2	ubiquitin specific peptidase 32 pseudogene 2	NR_003554	1,666	Other	other
ATP2A2	ATPase sarcoplasmic/endoplasmic reticulum Ca2+ transporting 2	NM_001681	1,669	Cytoplasm	transporter
FAM189A2	family with sequence similarity 189 member A2	NM_004816	1,671	Other	other
ADNP	activity dependent neuroprotector homeobox	NM_015339	1,672	Nucleus	transcription regulator
KIAA1549	KIAA1549	NM_001164665	1,678	Plasma Membrane	other
HDAC9	histone deacetylase 9	NM_014707	1,688	Nucleus	transcription regulator
ABI3BP	ABI family member 3 binding protein	NM_015429	1,695	Extracellular Space	other
RHOBTB3	Rho related BTB domain containing 3	NM_014899	1,700	Cytoplasm	enzyme
BRWD1	bromodomain and WD repeat domain containing 1	NM_018963	1,702	Nucleus	transcription regulator
UTP25	UTP25 small subunit processor component	NM_014388	1,702	Nucleus	other
GNA14	G protein subunit alpha 14	NM_004297	1,710	Plasma Membrane	enzyme
ZNF419	zinc finger protein 419	NM_024691	1,717	Nucleus	transcription regulator
HELB	DNA helicase B	NM_033647	1,718	Nucleus	enzyme
ZNF563	zinc finger protein 563	NM_145276	1,721	Nucleus	transcription regulator
DCAF10	DDB1 and CUL4 associated factor 10	NM_024345	1,725	Nucleus	other
SETDB2	SET domain bifurcated histone lysine methyltransferase 2	NM_031915	1,725	Nucleus	enzyme
CCDC87	coiled-coil domain containing 87	NM_018219	1,730	Extracellular Space	other
CCDC71L	coiled-coil domain containing 71 like	AK098422	1,733	Other	other
LINC02104	long intergenic non-protein coding RNA 2104	BG207267	1,734	Other	other
RASL11A	RAS like family 11 member A	NM_206827	1,736	Nucleus	other
CCNT2	cyclin T2	NM_058241	1,740	Nucleus	transcription regulator
ZNF451	zinc finger protein 451	NM_001031623	1,743	Nucleus	enzyme
ZNF626	zinc finger protein 626	NM_001076675	1,745	Other	other
DIPK2A	divergent protein kinase domain 2A	NM_173552	1,749	Cytoplasm	other
ALS2	alsin Rho guanine nucleotide exchange factor ALS2	NM_001135745	1,750	Cytoplasm	other
MYCN	MYCN proto-oncogene, bHLH transcription factor	NM_005378	1,752	Nucleus	transcription regulator
MIR210HG	MIR210 host gene	AK123483	1,753	Other	other
PHIP	pleckstrin homology domain interacting protein	NM_017934	1,754	Nucleus	other
MALAT1	metastasis associated lung adenocarcinoma transcript 1	NR_002819	1,755	Nucleus	other
PEX12	peroxisomal biogenesis factor 12	NM_000286	1,755	Cytoplasm	other
ETV1	ETS variant transcription factor 1	NM_004956	1,755	Nucleus	transcription regulator
LIN52	lin-52 DREAM MuvB core complex component	NM_001024674	1,761	Nucleus	other
NUDT6	nudix hydrolase 6	NM_198041	1,761	Extracellular Space	enzyme
PTGS2	prostaglandin-endoperoxide synthase 2	NM_000963	1,764	Cytoplasm	enzyme
GGCX	gamma-glutamyl carboxylase	AK054569	1,769	Cytoplasm	enzyme
ZEB2	zinc finger E-box binding homeobox 2	AK124806	1,773	Nucleus	transcription regulator
SMIM3	small integral membrane protein 3	NM_032947	1,780	Other	ion channel
SLFN11	schlafen family member 11	NM_152270	1,781	Nucleus	enzyme
ZNF10	zinc finger protein 10	NM_015394	1,785	Cytoplasm	transcription regulator
MLEC	malectin	NM_014730	1,789	Plasma Membrane	other
SERTAD2	SERTA domain containing 2	NM_014755	1,793	Cytoplasm	transcription regulator
HDAC4	histone deacetylase 4	NM_006037	1,793	Nucleus	transcription regulator
CCNO	cyclin O	NM_021147	1,796	Nucleus	other
PIGA	phosphatidylinositol glycan anchor biosynthesis class A	NM_002641	1,800	Cytoplasm	enzyme
NMRAL2P	NmrA like redox sensor 2, pseudogene	BX640843	1,800	Other	other
LCA5	lebercilin LCA5	NM_181714	1,818	Extracellular Space	other
RAPGEF5	Rap guanine nucleotide exchange factor 5	NM_012294	1,822	Nucleus	other
PROSER2	proline and serine rich 2	NM_153256	1,828	Other	other
ZBTB20	zinc finger and BTB domain containing 20	AK091904	1,833	Nucleus	transcription regulator
SLCO3A1	solute carrier organic anion transporter family member 3A1	NM_001145044	1,836	Plasma Membrane	transporter
CALCRL	calcitonin receptor like receptor	NM_005795	1,836	Plasma Membrane	G-protein coupled receptor
ZNF791	zinc finger protein 791	NM_153358	1,837	Other	other
ABCD3	ATP binding cassette subfamily D member 3	NM_002858	1,842	Cytoplasm	transporter
MTHFR	methylenetetrahydrofolate reductase	NM_005957	1,847	Cytoplasm	enzyme
MTERF1	mitochondrial transcription termination factor 1	AL832861	1,850	Cytoplasm	transcription regulator
FAM13B	family with sequence similarity 13 member B	NM_016603	1,863	Cytoplasm	other
SLC33A1	solute carrier family 33 member 1	NM_004733	1,870	Cytoplasm	transporter
ANKRD36BP2	ankyrin repeat domain 36B pseudogene 2	BX537549	1,872	Other	other
KBTBD6	kelch repeat and BTB domain containing 6	NM_152903	1,873	Cytoplasm	other
ZNF449	zinc finger protein 449	NM_152695	1,876	Nucleus	transcription regulator
MIA3	MIA SH3 domain ER export factor 3	NM_198551	1,880	Cytoplasm	other
MAP3K8	mitogen-activated protein kinase kinase kinase 8	BC022398	1,882	Cytoplasm	kinase
PJVK	pejvakin	NM_001042702	1,895	Other	other
RAD9A	RAD9 checkpoint clamp component A	NM_004584	1,906	Nucleus	enzyme
TRERF1	transcriptional regulating factor 1	NM_033502	1,908	Nucleus	transcription regulator
ZNF571	zinc finger protein 571	NM_016536	1,910	Nucleus	other
MANF	mesencephalic astrocyte derived neurotrophic factor	NM_006010	1,912	Extracellular Space	other
ZFP69	ZFP69 zinc finger protein	NM_198494	1,913	Nucleus	transcription regulator
CAMTA1	calmodulin binding transcription activator 1	NM_015215	1,919	Other	other
PARP16	poly(ADP-ribose) polymerase family member 16	NM_017851	1,920	Cytoplasm	enzyme
ATF7IP2	activating transcription factor 7 interacting protein 2	NM_024997	1,928	Nucleus	other
ID2	inhibitor of DNA binding 2	NM_002166	1,950	Nucleus	transcription regulator
STOX2	storkhead box 2	NM_020225	1,968	Other	other
DDIT3	DNA damage inducible transcript 3	NM_004083	1,977	Nucleus	transcription regulator
MST1P2	macrophage stimulating 1 pseudogene 2	NR_027504	2,007	Other	other
ANKRD37	ankyrin repeat domain 37	NM_181726	2,010	Cytoplasm	other
SYVN1	synoviolin 1	NM_172230	2,026	Cytoplasm	transporter
GZF1	GDNF inducible zinc finger protein 1	NM_022482	2,033	Nucleus	transcription regulator
HOXB8	homeobox B8	NM_024016	2,063	Nucleus	transcription regulator
IRF2BP2	interferon regulatory factor 2 binding protein 2	NM_182972	2,065	Nucleus	transcription regulator
PIF1	PIF1 5'-to-3' DNA helicase	NM_025049	2,079	Nucleus	enzyme
SMAD9	SMAD family member 9	BM802662	2,115	Nucleus	transcription regulator
LYSMD3	LysM domain containing 3	NM_198273	2,117	Other	other
ZNF443	zinc finger protein 443	NM_005815	2,152	Nucleus	transcription regulator
ZNF440	zinc finger protein 440	NM_152357	2,162	Nucleus	transcription regulator
PHLDA1	pleckstrin homology like domain family A member 1	NM_007350	2,168	Cytoplasm	other
TFEC	transcription factor EC	NM_012252	2,185	Nucleus	transcription regulator
EIF2AK3	eukaryotic translation initiation factor 2 alpha kinase 3	NM_004836	2,209	Cytoplasm	kinase
SLC30A1	solute carrier family 30 member 1	BX647120	2,216	Plasma Membrane	transporter
MIS12	MIS12 kinetochore complex component	NM_024039	2,219	Nucleus	other
ZNF555	zinc finger protein 555	NM_152791	2,250	Other	other
SDF2L1	stromal cell derived factor 2 like 1	NM_022044	2,275	Cytoplasm	other
CDH15	cadherin 15	NM_004933	2,299	Plasma Membrane	other
HOXA11	homeobox A11	NM_005523	2,412	Nucleus	transcription regulator
CCDC57	coiled-coil domain containing 57	AK074059	2,443	Other	other
FICD	FIC domain containing	NM_007076	2,462	Nucleus	enzyme
SLC10A7	solute carrier family 10 member 7	NM_001029998	2,465	Cytoplasm	transporter
CRYGS	crystallin gamma S	NM_017541	2,523	Other	other
SLC7A11	solute carrier family 7 member 11	NM_014331	2,559	Plasma Membrane	transporter
FDXACB1	ferredoxin-fold anticodon binding domain containing 1	NM_138378	2,592	Other	other
ERO1B	endoplasmic reticulum oxidoreductase 1 beta	NM_019891	2,647	Cytoplasm	enzyme
ALPK1	alpha kinase 1	NM_025144	2,668	Cytoplasm	kinase
HSPA5	heat shock protein family A (Hsp70) member 5	NM_005347	2,754	Cytoplasm	enzyme
ZNF658	zinc finger protein 658	NM_033160	2,793	Other	other
MAT2A	methionine adenosyltransferase 2A	NM_005911	2,866	Cytoplasm	enzyme
DNAJB9	DnaJ heat shock protein family (Hsp40) member B9	NM_012328	4,232	Nucleus	other
HERPUD1	homocysteine inducible ER protein with ubiquitin like domain 1	NM_014685	5,383	Cytoplasm	other

## Sheet: Table S3
Table S3 Canonical pathway significantly modulated by HT in endothelial cells at basal conditions (HT/CTR)
Ingenuity Canonical Pathways	-log(p-value)	Ratio	Molecules
Role of IL-17F in Allergic Inflammatory Airway Diseases	7,25E00	2,14E-01	ATF4,CCL2,CCL4,CREB3L4,CSF2,CXCL1,CXCL5,CXCL6,IL1B
Differential Regulation of Cytokine Production in Intestinal Epithelial Cells by IL-17A and IL-17F	6,9E00	3,04E-01	CCL2,CCL4,CSF2,CSF3,CXCL1,IL1A,IL1B
Differential Regulation of Cytokine Production in Macrophages and T Helper Cells by IL-17A and IL-17F	6,25E00	3,33E-01	CCL2,CCL4,CSF2,CSF3,CXCL1,IL1B
Unfolded protein response	6,12E00	1,61E-01	ATF4,CEBPA,DDIT3,DNAJB9,DNAJC3,ERO1B,HSPA5,SEL1L,SYVN1
Role of IL-17A in Psoriasis	5,64E00	3,85E-01	CCL20,CXCL1,CXCL3,CXCL5,CXCL6
Granulocyte Adhesion and Diapedesis	5,23E00	7,82E-02	CCL2,CCL20,CCL4,CLDN1,CSF3,CXCL1,CXCL11,CXCL3,CXCL5,CXCL6,IL1A,IL1B,TNFRSF11B,VCAM1
Circadian Rhythm Signaling	4,57E00	1,82E-01	ATF4,AVP,CREB3L4,GRIN1,GRIN2D,PER1
Role of IL-17A in Arthritis	4,25E00	1,3E-01	CCL2,CCL20,CXCL1,CXCL3,CXCL5,CXCL6,PIK3C2A
TREM1 Signaling	4,16E00	1,07E-01	CCL2,CD83,CSF2,CXCL3,IL1B,NOD1,TLR2,TLR4
Role of Macrophages, Fibroblasts and Endothelial Cells in Rheumatoid Arthritis	3,64E00	5,13E-02	ATF4,CCL2,CEBPA,CREB3L4,CSF2,FZD2,IL1A,IL1B,LTB,PIK3C2A,TLR2,TLR4,TNFRSF11B,TRAF1,VCAM1,WNT6
Agranulocyte Adhesion and Diapedesis	3,63E00	6,25E-02	CCL2,CCL20,CCL4,CLDN1,CXCL1,CXCL11,CXCL3,CXCL5,CXCL6,IL1A,IL1B,VCAM1
Endoplasmic Reticulum Stress Pathway	3,28E00	1,9E-01	ATF4,DDIT3,DNAJC3,HSPA5
Dendritic Cell Maturation	3,23E00	6,01E-02	ATF4,CD83,CREB3L4,CSF2,IL1A,IL1B,LTB,PIK3C2A,TLR2,TLR4,TNFRSF11B
MSP-RON Signaling Pathway	3,18E00	1,03E-01	CCL2,KLK3,MST1,PIK3C2A,TLR2,TLR4
Dopamine-DARPP32 Feedback in cAMP Signaling	3,05E00	6,13E-02	ATF4,ATP2A2,CACNA1E,CREB3L4,DRD4,GRIN1,GRIN2D,KCNJ14,KCNJ15,PPP1R10
IL-17A Signaling in Airway Cells	2,95E00	9,38E-02	CCL20,CXCL1,CXCL3,CXCL5,CXCL6,PIK3C2A
Hematopoiesis from Multipotent Stem Cells	2,92E00	2,5E-01	CSF2,CSF3,KITLG
GM-CSF Signaling	2,75E00	8,57E-02	BCL2A1,CISH,CSF2,ETS1,PIK3C2A,RUNX1
Communication between Innate and Adaptive Immune Cells	2,71E00	7,29E-02	CCL4,CD83,CSF2,IL1A,IL1B,TLR2,TLR4
Toll-like Receptor Signaling	2,57E00	7,89E-02	IL1A,IL1B,TLR2,TLR4,TNFAIP3,TRAF1
Lymphotoxin β Receptor Signaling	2,55E00	9,43E-02	CXCL1,LTB,PIK3C2A,TRAF1,VCAM1
HMGB1 Signaling	2,46E00	5,45E-02	CCL2,CSF2,IL1A,IL1B,LTB,PIK3C2A,TLR4,TNFRSF11B,VCAM1
Docosahexaenoic Acid (DHA) Signaling	2,3E00	1,05E-01	BAX,BCL2A1,IL1B,PIK3C2A
Induction of Apoptosis by HIV1	2,28E00	8,2E-02	BAX,BBC3,BIRC3,TNFRSF11B,TRAF1
Osteoarthritis Pathway	2,24E00	4,74E-02	ACVRL1,ATF4,CREB3L4,FGF18,FZD2,HDAC4,IL1B,SMAD9,TLR2,TLR4
Acute Myeloid Leukemia Signaling	2,23E00	6,74E-02	CEBPA,KIT,KITLG,PIK3C2A,PIM2,RUNX1
Altered T Cell and B Cell Signaling in Rheumatoid Arthritis	2,2E00	6,67E-02	CSF2,IL1A,IL1B,LTB,TLR2,TLR4
nNOS Signaling in Skeletal Muscle Cells	2,18E00	9,76E-02	CACNA1E,CACNA1I,CACNG8,SNTB1
Role of Pattern Recognition Receptors in Recognition of Bacteria and Viruses	2,12E00	5,19E-02	CSF2,IL1A,IL1B,LTB,NOD1,PIK3C2A,TLR2,TLR4
Role of Osteoblasts, Osteoclasts and Chondrocytes in Rheumatoid Arthritis	2,12E00	4,55E-02	BIRC3,BMP8B,CSF2,FZD2,IL1A,IL1B,PIK3C2A,SMAD9,TNFRSF11B,WNT6
Melanocyte Development and Pigmentation Signaling	2,11E00	6,38E-02	ATF4,CREB3L4,KIT,KITLG,MITF,PIK3C2A
Role of Hypercytokinemia/hyperchemokinemia in the Pathogenesis of Influenza	2,11E00	9,3E-02	CCL2,CCL4,IL1A,IL1B
IL-23 Signaling Pathway	2,07E00	9,09E-02	CSF2,IL1B,PIK3C2A,RUNX1
Amyotrophic Lateral Sclerosis Signaling	2,05E00	6,19E-02	BAX,BIRC3,CACNA1E,GRIN1,GRIN2D,PIK3C2A
Neuroinflammation Signaling Pathway	2,01E00	0.04	ATF4,BIRC3,CCL2,CREB3L4,GRIN1,GRIN2D,IL1B,KLK3,PIK3C2A,TLR2,TLR4,VCAM1
IL-17A Signaling in Gastric Cells	1,98E00	1,2E-01	CCL20,CXCL1,CXCL11
Pathogenesis of Multiple Sclerosis	1,95E00	2,22E-01	CCL4,CXCL11
Hematopoiesis from Pluripotent Stem Cells	1,91E00	8,16E-02	CSF2,CSF3,IL1A,KITLG
Calcium Signaling	1,85E00	4,37E-02	ATF4,ATP2A2,CACNA1E,CACNA1I,CACNG8,CREB3L4,GRIN1,GRIN2D,HDAC4
Wnt/β-catenin Signaling	1,83E00	4,62E-02	APPL2,FZD2,SOX1,SOX11,SOX17,SOX3,SOX8,WNT6
IL-17 Signaling	1,8E00	6,25E-02	CCL2,CXCL1,CXCL11,CXCL5,PIK3C2A
Role of Cytokines in Mediating Communication between Immune Cells	1,76E00	7,41E-02	CSF2,CSF3,IL1A,IL1B
TNFR2 Signaling	1,76E00	0.1	BIRC3,TNFAIP3,TRAF1
Hepatic Cholestasis	1,69E00	4,35E-02	ABCC2,CSF2,HNF4A,IL1A,IL1B,LTB,TLR4,TNFRSF11B
p38 MAPK Signaling	1,66E00	5,08E-02	ATF4,CREB3L4,DDIT3,DUSP10,IL1A,IL1B
Hepatic Fibrosis / Hepatic Stellate Cell Activation	1,66E00	4,3E-02	BAX,CCL2,CXCL3,IL1A,IL1B,TLR4,TNFRSF11B,VCAM1
Role of NANOG in Mammalian Embryonic Stem Cell Pluripotency	1,65E00	5,04E-02	BMP8B,FZD2,PIK3C2A,RIF1,SMAD9,WNT6
Acyl-CoA Hydrolysis	1,64E00	1,54E-01	HNF4A,THEM4
Crosstalk between Dendritic Cells and Natural Killer Cells	1,62E00	5,62E-02	CD69,CD83,CSF2,LTB,TLR4
LXR/RXR Activation	1,62E00	4,96E-02	CCL2,IL1A,IL1B,ORM1,TLR4,TNFRSF11B
Atherosclerosis Signaling	1,54E00	4,76E-02	CCL2,IL1A,IL1B,ORM1,PLA2G7,VCAM1
UDP-D-xylose and UDP-D-glucuronate Biosynthesis	1,44E00	0.5	UGDH
Adipogenesis pathway	1,43E00	4,48E-02	CEBPA,DDIT3,FABP4,FZD2,HDAC4,SMAD9
CREB Signaling in Neurons	1,42E00	3,86E-02	ATF4,CACNA1E,CACNA1I,CACNG8,CREB3L4,GRIN1,GRIN2D,PIK3C2A
Hepatic Fibrosis Signaling Pathway	1,4E00	3,26E-02	ATF4,CACNA1E,CCL2,CREB3L4,FZD2,IL1A,IL1B,PIK3C2A,TLR4,TNFRSF11B,VCAM1,WNT6
Small Cell Lung Cancer Signaling	1,38E00	5,63E-02	CDK6,FHIT,PIK3C2A,TRAF1
Apelin Pancreas Signaling Pathway	1,33E00	6,82E-02	APLN,DDIT3,PIK3C2A
NF-κB Signaling	1,32E00	3,91E-02	IL1A,IL1B,PIK3C2A,TLR2,TLR4,TNFAIP3,TNFRSF11B
FcγRIIB Signaling in B Lymphocytes	1,31E00	5,33E-02	CACNA1E,CACNA1I,CACNG8,PIK3C2A
Neurotrophin/TRK Signaling	1,29E00	5,26E-02	ATF4,CREB3L4,KLK3,PIK3C2A
Corticotropin Releasing Hormone Signaling	1,29E00	4,14E-02	ATF4,CACNA1E,CACNA1I,CACNG8,CREB3L4,SMARCC2
Inflammasome pathway	1,29E00	0.1	IL1B,TLR4
Methionine Salvage II (Mammalian)	1,27E00	3,33E-01	MTR
S-adenosyl-L-methionine Biosynthesis	1,27E00	3,33E-01	MAT2A
LPS/IL-1 Mediated Inhibition of RXR Function	1,26E00	3,57E-02	ABCC2,FABP4,HS2ST1,HS6ST1,IL1A,IL1B,TLR4,TNFRSF11B
Maturity Onset Diabetes of Young (MODY) Signaling	1,25E00	9,52E-02	CACNA1E,HNF4A
NRF2-mediated Oxidative Stress Response	1,22E00	3,7E-02	ABCC2,ATF4,DNAJB5,DNAJB9,DNAJC3,HERPUD1,PIK3C2A
Apelin Endothelial Signaling Pathway	1,22E00	4,35E-02	APLN,CCL2,HDAC4,PIK3C2A,VCAM1
Gustation Pathway	1,19E00	3,9E-02	CACNA1E,CACNA1I,CACNG8,FICD,P2RY4,P2RY6
Senescence Pathway	1,17E00	3,27E-02	CACNA1E,CBX8,CDK6,ETS1,FZR1,IL1A,PIK3C2A,SMAD9,TLR2
HER-2 Signaling in Breast Cancer	1,16E00	4,76E-02	AREG,CDK6,PARD6G,PIK3C2A
FGF Signaling	1,16E00	4,76E-02	ATF4,CREB3L4,FGF18,PIK3C2A
Aldosterone Signaling in Epithelial Cells	1,15E00	3,8E-02	DNAJB5,DNAJB9,DNAJC3,HSPA5,HSPB9,PIK3C2A
α-tocopherol Degradation	1,15E00	2,5E-01	CYP4F2
FXR/RXR Activation	1,08E00	3,97E-02	ABCC2,HNF4A,IL1A,IL1B,ORM1
P2Y Purigenic Receptor Signaling Pathway	1,07E00	3,94E-02	ATF4,CREB3L4,P2RY4,P2RY6,PIK3C2A
Opioid Signaling Pathway	1,07E00	3,24E-02	ATF4,CACNA1E,CACNA1I,CACNG8,CREB3L4,GRIN1,GRIN2D,RGS16
Prostate Cancer Signaling	1,06E00	4,4E-02	ATF4,CREB3L4,KLK3,PIK3C2A
Th17 Activation Pathway	1,06E00	4,4E-02	CCL20,CSF2,IL1B,RUNX1
Endocannabinoid Neuronal Synapse Pathway	1,06E00	3,91E-02	CACNA1E,CACNA1I,CACNG8,GRIN1,GRIN2D
Creatine-phosphate Biosynthesis	1,05E00	0.2	CKB
Synaptic Long Term Potentiation	1,05E00	3,88E-02	ATF4,CREB3L4,GRIN1,GRIN2D,PPP1R10
White Adipose Tissue Browning Pathway	1,05E00	3,88E-02	ATF4,CACNA1E,CACNA1I,CACNG8,CREB3L4
Glucocorticoid Receptor Signaling	1,04E00	2,98E-02	CCL2,CEBPA,CSF2,CXCL3,HSPA5,IL1B,PIK3C2A,SMARCC2,SRA1,VCAM1
CCR5 Signaling in Macrophages	1,02E00	4,26E-02	CACNA1E,CACNA1I,CACNG8,CCL4
IL-12 Signaling and Production in Macrophages	1,02E00	3,79E-02	MST1,ORM1,PIK3C2A,TLR2,TLR4
Retinoic acid Mediated Apoptosis Signaling	1,01E00	0.05	IFNE,PARP10,PARP14
Human Embryonic Stem Cell Pluripotency	9,87E-01	3,7E-02	BMP8B,FZD2,KLK3,PIK3C2A,WNT6
Wnt/Ca+ pathway	9,79E-01	4,84E-02	ATF4,CREB3L4,FZD2
p53 Signaling	9,75E-01	4,08E-02	BAX,BBC3,PIK3C2A,PMAIP1
Cardiac Hypertrophy Signaling (Enhanced)	9,39E-01	2,67E-02	ATP2A2,CACNA1E,CSF2,FGF18,FICD,FZD2,HDAC4,IL1A,IL1B,LTB,PIK3C2A,TNFRSF11B,WNT6
CD40 Signaling	9,32E-01	4,62E-02	PIK3C2A,TNFAIP3,TRAF1
Netrin Signaling	9,32E-01	4,62E-02	CACNA1E,CACNA1I,CACNG8
Cardiac β-adrenergic Signaling	9,28E-01	3,55E-02	AKAP17A,ATP2A2,CACNA1E,FICD,PPP1R10
Type II Diabetes Mellitus Signaling	9,17E-01	3,52E-02	CACNA1E,CACNA1I,CACNG8,PIK3C2A,TNFRSF11B
IL-9 Signaling	9,14E-01	6,06E-02	CISH,PIK3C2A
PPAR Signaling	9,07E-01	3,85E-02	IL1A,IL1B,SRA1,TNFRSF11B
Protein Ubiquitination Pathway	8,83E-01	2,93E-02	BIRC3,DNAJB5,DNAJB9,DNAJC3,FZR1,HSPA5,HSPB9,USP35
Production of Nitric Oxide and Reactive Oxygen Species in Macrophages	8,76E-01	3,19E-02	ORM1,PIK3C2A,PPP1R10,TLR2,TLR4,TNFRSF11B
TWEAK Signaling	8,7E-01	5,71E-02	BIRC3,TRAF1
IL-17A Signaling in Fibroblasts	8,7E-01	5,71E-02	CCL2,CXCL5
Airway Pathology in Chronic Obstructive Pulmonary Disease	8,6E-01	1,25E-01	CXCL3
IL-15 Signaling	8,48E-01	4,23E-02	CSF2,PIK3C2A,VCAM1
Regulation of the Epithelial-Mesenchymal Transition Pathway	8,45E-01	3,12E-02	ETS1,FGF18,FZD2,PARD6G,PIK3C2A,WNT6
Basal Cell Carcinoma Signaling	8,36E-01	4,17E-02	BMP8B,FZD2,WNT6
Huntington's Disease Signaling	8,33E-01	2,95E-02	ATF4,BAX,CREB3L4,HDAC4,HSPA5,PIK3C2A,RCOR2
Superpathway of Methionine Degradation	8,33E-01	5,41E-02	MAT2A,MTR
Notch Signaling	8,33E-01	5,41E-02	HES7,HEY2
Non-Small Cell Lung Cancer Signaling	8,24E-01	4,11E-02	CDK6,FHIT,PIK3C2A
Sucrose Degradation V (Mammalian)	8,15E-01	1,11E-01	ALDOA
Folate Transformations I	8,15E-01	1,11E-01	MTR
Estrogen-Dependent Breast Cancer Signaling	8,1E-01	4,05E-02	ATF4,CREB3L4,PIK3C2A
NGF Signaling	8,01E-01	3,51E-02	ATF4,BAX,CREB3L4,PIK3C2A
Xenobiotic Metabolism Signaling	7,99E-01	2,79E-02	ABCC2,HDAC4,HS2ST1,HS6ST1,IL1A,IL1B,PIK3C2A,SRA1
Role of Tissue Factor in Cancer	7,75E-01	3,42E-02	CSF2,CXCL1,IL1B,PIK3C2A
Calcium Transport I	7,72E-01	0.1	ATP2A2
HOTAIR Regulatory Pathway	7,72E-01	3,14E-02	AGO1,KMT2C,PIK3C2A,TLR4,WNT6
Role of Wnt/GSK-3β Signaling in the Pathogenesis of Influenza	7,64E-01	3,85E-02	FZD2,IFNE,WNT6
Triacylglycerol Biosynthesis	7,62E-01	4,88E-02	AGPAT4,DGAT2
Pyrimidine Ribonucleotides Interconversion	7,62E-01	4,88E-02	CANT1,ENTPD7
FLT3 Signaling in Hematopoietic Progenitor Cells	7,42E-01	3,75E-02	ATF4,CREB3L4,PIK3C2A
Role of MAPK Signaling in the Pathogenesis of Influenza	7,42E-01	3,75E-02	BAX,CCL2,PLA2G7
Molecular Mechanisms of Cancer	7,35E-01	2,56E-02	BAX,BBC3,BIRC3,BMP8B,CDK6,FZD2,PIK3C2A,PMAIP1,SMAD9,WNT6
Pyrimidine Ribonucleotides De Novo Biosynthesis	7,3E-01	4,65E-02	CANT1,ENTPD7
AMPK Signaling	7,1E-01	2,83E-02	ATF4,CREB3L4,HNF4A,MLYCD,PIK3C2A,SMARCC2
IL-6 Signaling	7,06E-01	3,2E-02	IL1A,IL1B,PIK3C2A,TNFRSF11B
iNOS Signaling	6,99E-01	4,44E-02	HMGA1,TLR4
Dermatan Sulfate Biosynthesis (Late Stages)	6,86E-01	4,35E-02	HS2ST1,HS6ST1
Stearate Biosynthesis I (Animals)	6,86E-01	4,35E-02	HNF4A,THEM4
PFKFB4 Signaling Pathway	6,86E-01	4,35E-02	ATF4,CREB3L4
GNRH Signaling	6,72E-01	2,89E-02	ATF4,CACNA1E,CACNA1I,CACNG8,CREB3L4
nNOS Signaling in Neurons	6,72E-01	4,26E-02	GRIN1,GRIN2D
Synaptogenesis Signaling Pathway	6,66E-01	2,56E-02	ATF4,CDH15,CDH24,CREB3L4,GRIN1,GRIN2D,PIK3C2A,SYN1
RANK Signaling in Osteoclasts	6,6E-01	3,41E-02	BIRC3,MITF,PIK3C2A
Graft-versus-Host Disease Signaling	6,58E-01	4,17E-02	IL1A,IL1B
Chondroitin Sulfate Biosynthesis (Late Stages)	6,58E-01	4,17E-02	HS2ST1,HS6ST1
DNA Double-Strand Break Repair by Homologous Recombination	6,42E-01	7,14E-02	GEN1
Colanic Acid Building Blocks Biosynthesis	6,42E-01	7,14E-02	UGDH
Melanoma Signaling	6,33E-01	0.04	MITF,PIK3C2A
TNFR1 Signaling	6,33E-01	0.04	BIRC3,TNFAIP3
Death Receptor Signaling	6,31E-01	3,3E-02	BIRC3,PARP10,PARP14
G-Protein Coupled Receptor Signaling	6,31E-01	2,57E-02	ADORA2A,ATF4,CREB3L4,DRD4,FICD,PIK3C2A,RGS16
cAMP-mediated signaling	6,16E-01	2,63E-02	ADORA2A,AKAP17A,ATF4,CREB3L4,DRD4,FICD
Systemic Lupus Erythematosus In B Cell Signaling Pathway	6,16E-01	2,55E-02	CSF2,IL1A,IL1B,LTB,PIK3C2A,PIM2,TRAF1
Factors Promoting Cardiogenesis in Vertebrates	6,14E-01	3,23E-02	BMP8B,FZD2,SMAD9
GABA Receptor Signaling	5,97E-01	3,16E-02	CACNA1E,CACNA1I,CACNG8
B Cell Receptor Signaling	5,97E-01	2,7E-02	ATF4,BCL2A1,CREB3L4,ETS1,PIK3C2A
Hereditary Breast Cancer Signaling	5,92E-01	2,86E-02	CDK6,HDAC4,PIK3C2A,SMARCC2
Transcriptional Regulatory Network in Embryonic Stem Cells	5,83E-01	3,7E-02	HNF4A,RIF1
ATM Signaling	5,8E-01	3,09E-02	ATF4,CREB3L4,RAD9A
Synaptic Long Term Depression	5,73E-01	2,65E-02	CACNA1E,CACNA1I,CACNG8,PLA2G7,SMARCC2
Aryl Hydrocarbon Receptor Signaling	5,72E-01	2,8E-02	BAX,CDK6,IL1A,IL1B
UVA-Induced MAPK Signaling	5,72E-01	3,06E-02	PARP10,PARP14,PIK3C2A
Endocannabinoid Cancer Inhibition Pathway	5,72E-01	2,8E-02	ATF4,CREB3L4,DDIT3,PIK3C2A
γ-linolenate Biosynthesis II (Animals)	5,69E-01	5,88E-02	CYB5R3
Nitric Oxide Signaling in the Cardiovascular System	5,64E-01	3,03E-02	ATP2A2,CACNA1E,PIK3C2A
Apoptosis Signaling	5,64E-01	3,03E-02	BAX,BCL2A1,BIRC3
Apelin Cardiomyocyte Signaling Pathway	5,64E-01	3,03E-02	APLN,ATP2A2,PIK3C2A
Cell Cycle Control of Chromosomal Replication	5,62E-01	3,57E-02	CDK6,MCM9
Chondroitin Sulfate Biosynthesis	5,62E-01	3,57E-02	HS2ST1,HS6ST1
ERK/MAPK Signaling	5,51E-01	2,59E-02	ATF4,CREB3L4,ETS1,PIK3C2A,PPP1R10
Glutamate Receptor Signaling	5,51E-01	3,51E-02	GRIN1,GRIN2D
Neuropathic Pain Signaling In Dorsal Horn Neurons	5,48E-01	2,97E-02	GRIN1,GRIN2D,PIK3C2A
Chronic Myeloid Leukemia Signaling	5,33E-01	2,91E-02	CDK6,HDAC4,PIK3C2A
Mouse Embryonic Stem Cell Pluripotency	5,33E-01	2,91E-02	FZD2,PIK3C2A,SMAD9
Dermatan Sulfate Biosynthesis	5,3E-01	3,39E-02	HS2ST1,HS6ST1
Adrenomedullin signaling pathway	5,3E-01	2,54E-02	BAX,IL1A,IL1B,PIK3C2A,SMARCC2
Granzyme A Signaling	5,27E-01	5,26E-02	H1-5
DNA damage-induced 14-3-3σ Signaling	5,27E-01	5,26E-02	RAD9A
Apelin Muscle Signaling Pathway	5,27E-01	5,26E-02	APLN
PCP pathway	5,21E-01	3,33E-02	FZD2,WNT6
CDP-diacylglycerol Biosynthesis I	5,09E-01	0.05	AGPAT4
Telomerase Signaling	5,04E-01	2,8E-02	ETS1,HDAC4,PIK3C2A
Gαs Signaling	5,04E-01	2,8E-02	ADORA2A,ATF4,CREB3L4
PKCθ Signaling in T Lymphocytes	4,99E-01	2,58E-02	CACNA1E,CACNA1I,CACNG8,PIK3C2A
Colorectal Cancer Metastasis Signaling	4,95E-01	2,37E-02	BAX,FZD2,PIK3C2A,TLR2,TLR4,WNT6
Role of PI3K/AKT Signaling in the Pathogenesis of Influenza	4,83E-01	3,12E-02	IFNE,PIK3C2A
PXR/RXR Activation	4,75E-01	3,08E-02	ABCC2,HNF4A
Myc Mediated Apoptosis Signaling	4,75E-01	3,08E-02	BAX,PIK3C2A
Phosphatidylglycerol Biosynthesis II (Non-plastidic)	4,75E-01	4,55E-02	AGPAT4
Methionine Degradation I (to Homocysteine)	4,75E-01	4,55E-02	MAT2A
GPCR-Mediated Nutrient Sensing in Enteroendocrine Cells	4,71E-01	2,68E-02	CACNA1E,CACNA1I,CACNG8
Role of Lipids/Lipid Rafts in the Pathogenesis of Influenza	4,6E-01	4,35E-02	IFNE
Apelin Cardiac Fibroblast Signaling Pathway	4,6E-01	4,35E-02	APLN
Cell Cycle: G1/S Checkpoint Regulation	4,57E-01	2,99E-02	CDK6,HDAC4
Endocannabinoid Developing Neuron Pathway	4,52E-01	2,61E-02	ATF4,CREB3L4,PIK3C2A
Role of NFAT in Cardiac Hypertrophy	4,49E-01	2,34E-02	CACNA1E,CACNA1I,CACNG8,HDAC4,PIK3C2A
Glioblastoma Multiforme Signaling	4,45E-01	2,42E-02	CDK6,FZD2,PIK3C2A,WNT6
Tumoricidal Function of Hepatic Natural Killer Cells	4,45E-01	4,17E-02	BAX
Glutathione Redox Reactions I	4,45E-01	4,17E-02	GPX8
Cysteine Biosynthesis III (mammalia)	4,45E-01	4,17E-02	MAT2A
IL-10 Signaling	4,41E-01	2,9E-02	IL1A,IL1B
Role of JAK1 and JAK3 in γc Cytokine Signaling	4,41E-01	2,9E-02	PIK3C2A,TSLP
Tight Junction Signaling	4,31E-01	2,38E-02	CEBPA,CLDN1,OCLN,TNFRSF11B
Growth Hormone Signaling	4,26E-01	2,82E-02	CEBPA,PIK3C2A
Heparan Sulfate Biosynthesis (Late Stages)	4,26E-01	2,82E-02	HS2ST1,HS6ST1
ERK5 Signaling	4,18E-01	2,78E-02	ATF4,CREB3L4
Glycolysis I	4,18E-01	3,85E-02	ALDOA
Gluconeogenesis I	4,18E-01	3,85E-02	ALDOA
Apelin Liver Signaling Pathway	4,18E-01	3,85E-02	APLN
IL-15 Production	4,17E-01	2,48E-02	CLK4,KIT,TNK2
G Beta Gamma Signaling	4,11E-01	2,46E-02	CACNA1E,CACNA1I,CACNG8
Inhibition of ARE-Mediated mRNA Degradation Pathway	4,11E-01	2,46E-02	AGO1,LTB,TNFRSF11B
EIF2 Signaling	4,06E-01	2,23E-02	AGO1,ATF4,DDIT3,HSPA5,PIK3C2A
Hypoxia Signaling in the Cardiovascular System	4,03E-01	2,7E-02	ATF4,CREB3L4
Phagosome Formation	3,95E-01	2,4E-02	PIK3C2A,TLR2,TLR4
14-3-3-mediated Signaling	3,84E-01	2,36E-02	BAX,PIK3C2A,TUBA3C/TUBA3D
Antiproliferative Role of Somatostatin Receptor 2	3,83E-01	2,6E-02	PIK3C2A,SMARCC2
Dopamine Receptor Signaling	3,83E-01	2,6E-02	DRD4,PPP1R10
Role of p14/p19ARF in Tumor Suppression	3,81E-01	3,45E-02	PIK3C2A
Acute Phase Response Signaling	3,8E-01	2,23E-02	IL1A,IL1B,ORM1,TNFRSF11B
VDR/RXR Activation	3,77E-01	2,56E-02	CEBPA,CSF2
Heparan Sulfate Biosynthesis	3,77E-01	2,56E-02	HS2ST1,HS6ST1
IL-7 Signaling Pathway	3,77E-01	2,56E-02	BAX,PIK3C2A
Ephrin Receptor Signaling	3,76E-01	2,22E-02	ATF4,CREB3L4,GRIN1,GRIN2D
Reelin Signaling in Neurons	3,74E-01	2,33E-02	GRIN1,GRIN2D,PIK3C2A
Gα12/13 Signaling	3,7E-01	2,31E-02	CDH15,CDH24,PIK3C2A
Renal Cell Carcinoma Signaling	3,64E-01	2,5E-02	ETS1,PIK3C2A
JAK/Stat Signaling	3,64E-01	2,5E-02	CISH,PIK3C2A
Chemokine Signaling	3,64E-01	2,5E-02	CCL2,CCL4
Cyclins and Cell Cycle Regulation	3,58E-01	2,47E-02	CDK6,HDAC4
LPS-stimulated MAPK Signaling	3,52E-01	2,44E-02	PIK3C2A,TLR4
Apelin Adipocyte Signaling Pathway	3,52E-01	2,44E-02	APLN,GPX8
4-1BB Signaling in T Lymphocytes	3,5E-01	3,12E-02	TRAF1
STAT3 Pathway	3,46E-01	2,22E-02	CISH,IL1A,IL1B
Androgen Signaling	3,41E-01	2,21E-02	CACNA1E,CACNA1I,CACNG8
TR/RXR Activation	3,39E-01	2,38E-02	PIK3C2A,UCP3
HIPPO signaling	3,33E-01	2,35E-02	MST1,PPP1R10
IL-4 Signaling	3,33E-01	2,35E-02	HMGA1,PIK3C2A
BMP signaling pathway	3,33E-01	2,35E-02	BMP8B,SMAD9
DNA Methylation and Transcriptional Repression Signaling	3,31E-01	2,94E-02	MBD3
MIF-mediated Glucocorticoid Regulation	3,31E-01	2,94E-02	TLR4
Ovarian Cancer Signaling	3,28E-01	2,16E-02	FZD2,PIK3C2A,WNT6
Coagulation System	3,21E-01	2,86E-02	BDKRB1
Ceramide Signaling	3,17E-01	2,27E-02	PIK3C2A,TNFRSF11B
Interferon Signaling	3,12E-01	2,78E-02	BAX
IL-8 Signaling	0.3	0.02	BAX,CXCL1,PIK3C2A,VCAM1
April Mediated Signaling	2,89E-01	2,56E-02	TRAF1
tRNA Charging	2,89E-01	2,56E-02	VARS2
ErbB Signaling	2,87E-01	2,13E-02	AREG,PIK3C2A
Relaxin Signaling	2,83E-01	0.02	FICD,PIK3C2A,SMARCC2
TGF-β Signaling	2,77E-01	2,08E-02	HNF4A,SMAD9
B Cell Activating Factor Signaling	2,74E-01	2,44E-02	TRAF1
Salvage Pathways of Pyrimidine Ribonucleotides	2,72E-01	2,06E-02	CDADC1,CDK6
MIF Regulation of Innate Immunity	2,67E-01	2,38E-02	TLR4
Intrinsic Prothrombin Activation Pathway	2,67E-01	2,38E-02	KLK3
tRNA Splicing	2,6E-01	2,33E-02	FICD
BAG2 Signaling Pathway	2,6E-01	2,33E-02	HSPA5
eNOS Signaling	2,52E-01	1,89E-02	BDKRB1,HSPA5,PIK3C2A
SAPK/JNK Signaling	2,51E-01	1,96E-02	DUSP10,PIK3C2A
Sumoylation Pathway	2,47E-01	1,94E-02	CEBPA,ETS1
FAT10 Cancer Signaling Pathway	2,41E-01	2,17E-02	TNFRSF11B
Ephrin A Signaling	2,36E-01	2,13E-02	PIK3C2A
PD-1, PD-L1 cancer immunotherapy pathway	2,35E-01	1,89E-02	PIK3C2A,TNFRSF11B
Antioxidant Action of Vitamin C	2,24E-01	1,83E-02	CSF2,PLA2G7
Thyroid Cancer Signaling	2,14E-01	1,96E-02	KLK3
UVB-Induced MAPK Signaling	2,09E-01	1,92E-02	PIK3C2A
Natural Killer Cell Signaling	0	8,4E-03	PIK3C2A
Neuregulin Signaling	0	1,04E-02	AREG
Leukocyte Extravasation Signaling	0	1,52E-02	CLDN1,PIK3C2A,VCAM1
Axonal Guidance Signaling	0	1,44E-02	ADAMTS7,BMP8B,FZD2,PIK3C2A,SEMA3C,TUBA3C/TUBA3D,WNT6
Fc Epsilon RI Signaling	0	1,71E-02	CSF2,PIK3C2A
Actin Cytoskeleton Signaling	0	1,38E-02	FGF18,PIK3C2A,SSH1
PPARα/RXRα Activation	0	5,26E-03	IL1B
Mitochondrial Dysfunction	0	5,85E-03	CYB5R3
Role of BRCA1 in DNA Damage Response	0	1,25E-02	SMARCC2
RAR Activation	0	1,55E-02	SMAD9,SMARCC2,SRA1
Erythropoietin Signaling	0	1,32E-02	PIK3C2A
Clathrin-mediated Endocytosis Signaling	0	1,55E-02	FGF18,ORM1,PIK3C2A
Fcγ Receptor-mediated Phagocytosis in Macrophages and Monocytes	0	1,06E-02	CSF2
Role of NFAT in Regulation of the Immune Response	0	5,52E-03	PIK3C2A
NF-κB Activation by Viruses	0	1,22E-02	PIK3C2A
Calcium-induced T Lymphocyte Apoptosis	0	1,52E-02	ATP2A2
IL-3 Signaling	0	1,27E-02	PIK3C2A
fMLP Signaling in Neutrophils	0	8,62E-03	PIK3C2A
CXCR4 Signaling	0	5,99E-03	PIK3C2A
Thrombopoietin Signaling	0	1,59E-02	PIK3C2A
CTLA4 Signaling in Cytotoxic T Lymphocytes	0	1,12E-02	PIK3C2A
T Helper Cell Differentiation	0	1,37E-02	TNFRSF11B
CCR3 Signaling in Eosinophils	0	8,06E-03	PIK3C2A
CD28 Signaling in T Helper Cells	0	8,33E-03	PIK3C2A
Virus Entry via Endocytic Pathways	0	9,35E-03	PIK3C2A
HIF1α Signaling	0	1,77E-02	EGLN1,PIK3C2A
Angiopoietin Signaling	0	1,33E-02	PIK3C2A
Cellular Effects of Sildenafil (Viagra)	0	1,53E-02	CACNA1E,CACNG8
Endothelin-1 Signaling	0	1,06E-02	PIK3C2A,PLA2G7
CNTF Signaling	0	1,75E-02	PIK3C2A
Renin-Angiotensin Signaling	0	1,69E-02	CCL2,PIK3C2A
Thrombin Signaling	0	4,81E-03	PIK3C2A
Cardiac Hypertrophy Signaling	0	8,33E-03	CACNA1E,PIK3C2A
CDK5 Signaling	0	9,26E-03	PPP1R10
iCOS-iCOSL Signaling in T Helper Cells	0	9,01E-03	PIK3C2A
Mitotic Roles of Polo-Like Kinase	0	1,52E-02	FZR1
HGF Signaling	0	1,8E-02	ETS1,PIK3C2A
Role of CHK Proteins in Cell Cycle Checkpoint Control	0	1,75E-02	RAD9A
Cholecystokinin/Gastrin-mediated Signaling	0	1,68E-02	IL1A,IL1B
Germ Cell-Sertoli Cell Junction Signaling	0	1,17E-02	PIK3C2A,TUBA3C/TUBA3D
Prolactin Signaling	0	1,23E-02	PIK3C2A
Type I Diabetes Mellitus Signaling	0	1,8E-02	IL1B,TNFRSF11B
Endometrial Cancer Signaling	0	1,67E-02	PIK3C2A
Glioma Signaling	0	1,82E-02	CDK6,PIK3C2A
Bladder Cancer Signaling	0	1,03E-02	FGF18
p70S6K Signaling	0	7,75E-03	PIK3C2A
mTOR Signaling	0	9,52E-03	PIK3C2A,PRR5
Pancreatic Adenocarcinoma Signaling	0	9,17E-03	PIK3C2A
Sphingosine-1-phosphate Signaling	0	8,55E-03	PIK3C2A
Systemic Lupus Erythematosus Signaling	0	1,75E-02	IL1A,IL1B,PIK3C2A,PIM2
Cdc42 Signaling	0	1,2E-02	CDC42EP5,TNK2
ILK Signaling	0	1,58E-02	ATF4,CREB3L4,PIK3C2A
FAK Signaling	0	1,05E-02	PIK3C2A
PAK Signaling	0	1,03E-02	PIK3C2A
Rac Signaling	0	8,93E-03	PIK3C2A
RhoA Signaling	0	8,13E-03	CDC42EP5
Phospholipase C Signaling	0	1,17E-02	ATF4,CREB3L4,HDAC4
Protein Kinase A Signaling	0	1,76E-02	AKAP17A,ATF4,CREB3L4,DUSP10,FICD,H1-5,PPP1R10
Regulation of eIF4 and p70S6K Signaling	0	1,27E-02	AGO1,PIK3C2A
Leptin Signaling in Obesity	0	1,35E-02	PIK3C2A
Glioma Invasiveness Signaling	0	1,35E-02	PIK3C2A
IL-1 Signaling	0	1,1E-02	IL1A
Breast Cancer Regulation by Stathmin1	0	1,5E-02	PIK3C2A,PPP1R10,TUBA3C/TUBA3D
Neuroprotective Role of THOP1 in Alzheimer's Disease	0	1,72E-02	KLK3,TPSG1
PI3K Signaling in B Lymphocytes	0	1,45E-02	ATF4,TLR4
Paxillin Signaling	0	9,26E-03	PIK3C2A
Signaling by Rho Family GTPases	0	1,64E-02	CDC42EP5,CDH15,CDH24,PIK3C2A
RhoGDI Signaling	0	1,11E-02	CDH15,CDH24
Sertoli Cell-Sertoli Cell Junction Signaling	0	1,62E-02	CLDN1,OCLN,TUBA3C/TUBA3D
Gap Junction Signaling	0	1,52E-02	PIK3C2A,SMARCC2,TUBA3C/TUBA3D
VEGF Family Ligand-Receptor Interactions	0	1,19E-02	PIK3C2A
ErbB2-ErbB3 Signaling	0	1,54E-02	PIK3C2A
ErbB4 Signaling	0	1,49E-02	PIK3C2A
GDNF Family Ligand-Receptor Interactions	0	1,32E-02	PIK3C2A
D-myo-inositol-5-phosphate Metabolism	0	6,45E-03	DUSP10
Pyridoxal 5'-phosphate Salvage Pathway	0	1,54E-02	CDK6
Phospholipases	0	1,59E-02	PLA2G7
D-myo-inositol (1,4,5,6)-Tetrakisphosphate Biosynthesis	0	7,14E-03	DUSP10
Superpathway of Inositol Phosphate Compounds	0	1,02E-02	DUSP10,PIK3C2A
D-myo-inositol (3,4,5,6)-tetrakisphosphate Biosynthesis	0	7,14E-03	DUSP10
3-phosphoinositide Degradation	0	6,49E-03	DUSP10
3-phosphoinositide Biosynthesis	0	1,22E-02	DUSP10,PIK3C2A
Epithelial Adherens Junction Signaling	0	6,58E-03	TUBA3C/TUBA3D
Gαi Signaling	0	0.008	DRD4
Gαq Signaling	0	1,27E-02	PIK3C2A,RGS16
PEDF Signaling	0	1,22E-02	PIK3C2A
Regulation of Cellular Mechanics by Calpain Protease	0	1,54E-02	CDK6
Remodeling of Epithelial Adherens Junctions	0	1,47E-02	TUBA3C/TUBA3D
Sperm Motility	0	1,79E-02	CLK4,KIT,PLA2G7,TNK2
Tec Kinase Signaling	0	1,22E-02	PIK3C2A,TLR4
Estrogen Receptor Signaling	0	7,3E-03	SRA1
EGF Signaling	0	1,82E-02	PIK3C2A
PI3K/AKT Signaling	0	5,75E-03	THEM4
IL-2 Signaling	0	1,64E-02	PIK3C2A
Insulin Receptor Signaling	0	1,44E-02	PIK3C2A,PPP1R10
Integrin Signaling	0	9,39E-03	PIK3C2A,TNK2
IGF-1 Signaling	0	9,62E-03	PIK3C2A
VEGF Signaling	0	1,01E-02	PIK3C2A
T Cell Receptor Signaling	0	9,52E-03	PIK3C2A
PDGF Signaling	0	1,16E-02	PIK3C2A
Phagosome Maturation	0	6,62E-03	TUBA3C/TUBA3D
Macropinocytosis Signaling	0	1,32E-02	PIK3C2A
Cancer Drug Resistance By Drug Efflux	0	1,72E-02	ABCC2
Th1 and Th2 Activation Pathway	0	1,17E-02	PIK3C2A,TSLP
Th1 Pathway	0	8,26E-03	PIK3C2A
Th2 Pathway	0	1,47E-02	PIK3C2A,TSLP
GP6 Signaling Pathway	0	8,4E-03	PIK3C2A
Sirtuin Signaling Pathway	0	1,72E-02	BAX,H1-5,MLYCD,SIRT4,TUBA3C/TUBA3D
Iron homeostasis signaling pathway	0	7,3E-03	BMP8B
SPINK1 Pancreatic Cancer Pathway	0	1,67E-02	KLK3
SPINK1 General Cancer Pathway	0	1,45E-02	PIK3C2A
T Cell Exhaustion Signaling Pathway	0	1,14E-02	PIK3C2A,PRDM1
Systemic Lupus Erythematosus In T Cell Signaling Pathway	0	9,01E-03	ATF4,CREB3L4,PIK3C2A
Eicosanoid Signaling	0	1,52E-02	PLA2G7

## Sheet: Table S4
Table S4 Canonical pathways significantly modulated by HT in endothelial cells at inflamed conditions (HT-IL1B/IL1B)
Ingenuity Canonical Pathways	-log(p-value)	Ratio	Molecules
Cardiac Hypertrophy Signaling (Enhanced)	4,65E00	4,72E-02	ATP2A2,BMPR2,CD70,FGF16,FGF18,FICD,FZD2,FZD5,GNA13,GNA14,HDAC4,HDAC9,IL6,LTB,MAP3K8,NFATC1,PDE9A,PLCL2,PTEN,PTGS2,RPS6KA5,TGFB2,TGFB3
Unfolded protein response	4,24E00	1,25E-01	DDIT3,DNAJB9,DNAJC3,EIF2AK3,ERO1B,HSPA5,SYVN1
Endoplasmic Reticulum Stress Pathway	3,34E00	1,9E-01	DDIT3,DNAJC3,EIF2AK3,HSPA5
Apelin Cardiac Fibroblast Signaling Pathway	3,18E00	1,74E-01	APLN,IL6,TGFB2,TGFB3
FAT10 Cancer Signaling Pathway	2,89E00	1,09E-01	BMPR2,IL6,TGFB2,TGFB3,UBD
Factors Promoting Cardiogenesis in Vertebrates	2,87E00	7,53E-02	BMP4,BMPR2,FZD2,FZD5,SMAD9,TGFB2,TGFB3
Mouse Embryonic Stem Cell Pluripotency	2,62E00	6,8E-02	BMP4,BMPR2,FZD2,FZD5,ID2,LIFR,SMAD9
Adipogenesis pathway	2,57E00	5,97E-02	BMP4,BMPR2,DDIT3,FZD2,FZD5,HDAC4,HDAC9,SMAD9
Systemic Lupus Erythematosus In B Cell Signaling Pathway	2,41E00	4,36E-02	BCL2L11,CD70,IFNAR2,IL6,LTB,NFATC1,PIM2,RASGRP1,TGFB2,TGFB3,TRAF1,TRAF5
Osteoarthritis Pathway	1,88E00	4,27E-02	ACVRL1,BMPR2,FGF18,FZD2,FZD5,HDAC4,IL1RAPL1,PTGS2,SMAD9
Role of Osteoblasts, Osteoclasts and Chondrocytes in Rheumatoid Arthritis	1,77E00	4,09E-02	BMP4,BMPR2,FZD2,FZD5,IL1RAPL1,IL6,NFATC1,SMAD9,TRAF5
Hepatic Cholestasis	1,76E00	4,35E-02	ABCC2,CD70,IL1RAPL1,IL6,LTB,SLCO3A1,TGFB2,TGFB3
Hepatic Fibrosis / Hepatic Stellate Cell Activation	1,74E00	4,3E-02	BAMBI,COL26A1,IFNAR2,IL1RAPL1,IL6,KLF6,TGFB2,TGFB3
Role of NANOG in Mammalian Embryonic Stem Cell Pluripotency	1,71E00	5,04E-02	BMP4,BMPR2,FZD2,FZD5,LIFR,SMAD9
Regulation of the Epithelial-Mesenchymal Transition Pathway	1,67E00	4,17E-02	FGF16,FGF18,FZD2,FZD5,ID2,TGFB2,TGFB3,ZEB2
Aldosterone Signaling in Epithelial Cells	1,64E00	4,43E-02	DNAJB9,DNAJC3,DNAJC7,HSPA13,HSPA5,HSPB9,PLCL2
Coagulation System	1,62E00	8,57E-02	BDKRB1,BDKRB2,THBD
Wnt/Ca+ pathway	1,62E00	6,45E-02	FZD2,FZD5,NFATC1,PLCL2
Protein Ubiquitination Pathway	1,61E00	3,66E-02	DNAJB9,DNAJC3,DNAJC7,FZR1,HSPA13,HSPA5,HSPB9,UBD,USP21,USP31
Senescence Pathway	1,59E00	3,64E-02	BMPR2,FZR1,IL6,NFATC1,PML,PTEN,RPS6KA5,SMAD9,TGFB2,TGFB3
TGF-β Signaling	1,55E00	5,21E-02	BMP4,BMPR2,SMAD9,TGFB2,TGFB3
Cell Cycle: G1/S Checkpoint Regulation	1,51E00	5,97E-02	HDAC4,HDAC9,TGFB2,TGFB3
April Mediated Signaling	1,5E00	7,69E-02	NFATC1,TRAF1,TRAF5
Human Embryonic Stem Cell Pluripotency	1,48E00	4,44E-02	BMP4,BMPR2,FZD2,FZD5,TGFB2,TGFB3
Wnt/β-catenin Signaling	1,46E00	4,05E-02	BMPR2,FZD2,FZD5,SOX11,TGFB2,TGFB3,UBD
B Cell Activating Factor Signaling	1,44E00	7,32E-02	NFATC1,TRAF1,TRAF5
Triacylglycerol Biosynthesis	1,44E00	7,32E-02	AGPAT4,DGAT2,GPAT3
Pyrimidine Ribonucleotides Interconversion	1,44E00	7,32E-02	DDX3X,ENTPD7,ZRANB3
Chronic Myeloid Leukemia Signaling	1,44E00	4,85E-02	HDAC4,HDAC9,MECOM,TGFB2,TGFB3
Small Cell Lung Cancer Signaling	1,43E00	5,63E-02	PTEN,PTGS2,TRAF1,TRAF5
D-myo-inositol (1,3,4)-trisphosphate Biosynthesis	1,4E00	1,11E-01	ITPKA,PTEN
Pyrimidine Ribonucleotides De Novo Biosynthesis	1,39E00	6,98E-02	DDX3X,ENTPD7,ZRANB3
PD-1, PD-L1 cancer immunotherapy pathway	1,39E00	4,72E-02	CD274,PTEN,RASGRP1,TGFB2,TGFB3
Apelin Pancreas Signaling Pathway	1,37E00	6,82E-02	APLN,DDIT3,EIF2AK3
Molecular Mechanisms of Cancer	1,33E00	3,07E-02	BBC3,BCL2L11,BMP4,BMPR2,FZD2,FZD5,GNA13,GNA14,RASGRP1,SMAD9,TGFB2,TGFB3
PFKFB4 Signaling Pathway	1,32E00	6,52E-02	RPS6KA5,TGFB2,TGFB3
Cardiomyocyte Differentiation via BMP Receptors	1,32E00	0.1	BMP4,BMPR2
CDP-diacylglycerol Biosynthesis I	1,32E00	0.1	AGPAT4,GPAT3
S-adenosyl-L-methionine Biosynthesis	1,28E00	3,33E-01	MAT2A
Protein Kinase A Signaling	1,28E00	3,02E-02	DUSP16,EBI3,FICD,GNA13,GNB5,NFATC1,PDE9A,PLCL2,PTEN,PTGS2,TGFB2,TGFB3
PPARα/RXRα Activation	1,27E00	3,68E-02	BMPR2,GNA14,IL1RAPL1,IL6,PLCL2,TGFB2,TGFB3
Cyclins and Cell Cycle Regulation	1,25E00	4,94E-02	HDAC4,HDAC9,TGFB2,TGFB3
RAR Activation	1,24E00	3,63E-02	PML,PNRC1,PTEN,SMAD9,SRA1,TGFB2,TGFB3
Phosphatidylglycerol Biosynthesis II (Non-plastidic)	1,24E00	9,09E-02	AGPAT4,GPAT3
p38 MAPK Signaling	1,23E00	4,24E-02	DDIT3,IL1RAPL1,RPS6KA5,TGFB2,TGFB3
Superpathway of D-myo-inositol (1,4,5)-trisphosphate Metabolism	1,21E00	8,7E-02	ITPKA,PTEN
Cardiac Hypertrophy Signaling	1,19E00	3,33E-02	GNA13,GNA14,GNB5,IL6,MAP3K8,PLCL2,TGFB2,TGFB3
Inhibition of ARE-Mediated mRNA Degradation Pathway	1,18E00	4,1E-02	CD70,EXOSC2,LTB,PAPOLG,XRN1
CD27 Signaling in Lymphocytes	1,17E00	5,66E-02	CD70,MAP3K8,TRAF5
Lymphotoxin β Receptor Signaling	1,17E00	5,66E-02	LTB,TRAF1,TRAF5
PRPP Biosynthesis I	1,16E00	2,5E-01	PRPS1
RANK Signaling in Osteoclasts	1,15E00	4,55E-02	MAP3K8,MITF,NFATC1,TRAF5
Antiproliferative Role of TOB in T Cell Signaling	1,11E00	7,69E-02	TGFB2,TGFB3
Cancer Drug Resistance By Drug Efflux	1,08E00	5,17E-02	ABCC2,PTEN,PTGS2
Role of NFAT in Cardiac Hypertrophy	1,06E00	3,27E-02	GNB5,HDAC4,HDAC9,IL6,PLCL2,TGFB2,TGFB3
p53 Signaling	1,02E00	4,08E-02	BBC3,HDAC9,PML,PTEN
Chondroitin and Dermatan Biosynthesis	9,91E-01	1,67E-01	CHSY3
Selenocysteine Biosynthesis II (Archaea and Eukaryotes)	9,91E-01	1,67E-01	SARS1
Tryptophan Degradation to 2-amino-3-carboxymuconate Semialdehyde	9,91E-01	1,67E-01	IDO1
Hereditary Breast Cancer Signaling	9,83E-01	3,57E-02	FANCL,HDAC4,HDAC9,PTEN,UBD
Role of Macrophages, Fibroblasts and Endothelial Cells in Rheumatoid Arthritis	9,79E-01	2,88E-02	FZD2,FZD5,IL1RAPL1,IL6,LTB,NFATC1,PLCL2,TRAF1,TRAF5
CD40 Signaling	9,67E-01	4,62E-02	PTGS2,TRAF1,TRAF5
4-1BB Signaling in T Lymphocytes	9,59E-01	6,25E-02	TNFRSF9,TRAF1
NRF2-mediated Oxidative Stress Response	9,17E-01	3,17E-02	ABCC2,DNAJB9,DNAJC3,DNAJC7,EIF2AK3,HERPUD1
Relaxin Signaling	8,89E-01	3,33E-02	FICD,GNA13,GNA14,GNB5,PDE9A
Inositol Pyrophosphates Biosynthesis	8,76E-01	1,25E-01	IP6K2
Epithelial Adherens Junction Signaling	8,73E-01	3,29E-02	BMPR2,EPN3,PTEN,TGFB2,TUBB2B
Basal Cell Carcinoma Signaling	8,66E-01	4,17E-02	BMP4,FZD2,FZD5
ERK5 Signaling	8,66E-01	4,17E-02	GNA13,MAP3K8,RPS6KA5
Ephrin B Signaling	8,66E-01	4,17E-02	GNA13,GNA14,GNB5
Role of Pattern Recognition Receptors in Recognition of Bacteria and Viruses	8,57E-01	3,25E-02	CD70,IL6,LTB,TGFB2,TGFB3
Superpathway of Inositol Phosphate Compounds	8,57E-01	3,05E-02	DUSP16,IP6K2,ITPKA,NUDT12,PPP1R8,PTEN
Folate Transformations I	8,27E-01	1,11E-01	MTHFR
Role of Tissue Factor in Cancer	8,12E-01	3,42E-02	GNA13,GNA14,PTEN,RPS6KA5
Axonal Guidance Signaling	8,1E-01	2,47E-02	ADAMTS6,BMP4,FZD2,FZD5,GNA13,GNA14,GNB5,NCK1,NFATC1,PLCL2,SEMA3A,TUBB2B
Mechanisms of Viral Exit from Host Cells	7,85E-01	4,88E-02	CHMP4B,LMNB1
Colorectal Cancer Metastasis Signaling	7,85E-01	2,77E-02	FZD2,FZD5,GNB5,IL6,PTGS2,TGFB2,TGFB3
Prostanoid Biosynthesis	7,85E-01	0.1	PTGS2
Calcium Transport I	7,85E-01	0.1	ATP2A2
IL-15 Production	7,75E-01	3,31E-02	AATK,IL6,KIT,TXK
HMGB1 Signaling	7,7E-01	3,03E-02	CD70,IL6,LTB,TGFB2,TGFB3
Role of IL-17F in Allergic Inflammatory Airway Diseases	7,7E-01	4,76E-02	IL6,RPS6KA5
tRNA Splicing	7,52E-01	4,65E-02	FICD,PDE9A
FGF Signaling	7,28E-01	3,57E-02	FGF16,FGF18,RPS6KA5
Germ Cell-Sertoli Cell Junction Signaling	7,26E-01	2,92E-02	EPN3,MAP3K8,TGFB2,TGFB3,TUBB2B
Th1 and Th2 Activation Pathway	7,26E-01	2,92E-02	BMPR2,CD274,IL6,NFATC1,TNFRSF4
BMP signaling pathway	7,19E-01	3,53E-02	BMP4,BMPR2,SMAD9
T Cell Exhaustion Signaling Pathway	6,99E-01	2,86E-02	BMPR2,CD274,IFNAR2,IL6,NFATC1
IL-12 Signaling and Production in Macrophages	6,84E-01	3,03E-02	MAP3K8,MST1,TGFB2,TGFB3
NAD biosynthesis II (from tryptophan)	6,84E-01	7,69E-02	IDO1
Cholesterol Biosynthesis I	6,84E-01	7,69E-02	SC5D
Cholesterol Biosynthesis II (via 24,25-dihydrolanosterol)	6,84E-01	7,69E-02	SC5D
Cholesterol Biosynthesis III (via Desmosterol)	6,84E-01	7,69E-02	SC5D
Acute Myeloid Leukemia Signaling	6,78E-01	3,37E-02	KIT,PIM2,PML
Regulation of IL-2 Expression in Activated and Anergic T Lymphocytes	6,78E-01	3,37E-02	NFATC1,TGFB2,TGFB3
G-Protein Coupled Receptor Signaling	6,78E-01	2,57E-02	FICD,GNA14,MAP3K8,PDE9A,RASGRP1,RGS14,RGS16
Ephrin Receptor Signaling	6,66E-01	2,78E-02	GNA13,GNA14,GNB5,NCK1,SH2D3C
IL-1 Signaling	6,6E-01	3,3E-02	GNA13,GNA14,GNB5
Melanoma Signaling	6,54E-01	0.04	MITF,PTEN
Sertoli Cell-Sertoli Cell Junction Signaling	6,35E-01	2,7E-02	EPN3,MAP3K8,PTEN,TGFB3,TUBB2B
Melanocyte Development and Pigmentation Signaling	6,33E-01	3,19E-02	KIT,MITF,RPS6KA5
Ovarian Cancer Signaling	6,33E-01	2,88E-02	FZD2,FZD5,PTEN,PTGS2
Telomere Extension by Telomerase	6,29E-01	6,67E-02	TERF2
D-myo-inositol (1,4,5,6)-Tetrakisphosphate Biosynthesis	6,25E-01	2,86E-02	DUSP16,NUDT12,PPP1R8,PTEN
D-myo-inositol (3,4,5,6)-tetrakisphosphate Biosynthesis	6,25E-01	2,86E-02	DUSP16,NUDT12,PPP1R8,PTEN
Cardiac β-adrenergic Signaling	6,18E-01	2,84E-02	ATP2A2,FICD,GNB5,PDE9A
Huntington's Disease Signaling	6,11E-01	2,53E-02	GNA14,GNB5,HDAC4,HDAC9,HSPA5,UBD
Bladder Cancer Signaling	6,07E-01	3,09E-02	FGF16,FGF18,RPS6KA5
Granzyme B Signaling	6,04E-01	6,25E-02	LMNB1
Extrinsic Prothrombin Activation Pathway	6,04E-01	6,25E-02	THBD
Xenobiotic Metabolism Signaling	6,04E-01	2,44E-02	ABCC2,DNAJC7,EIF2AK3,HDAC4,IL6,MAP3K8,SRA1
UVA-Induced MAPK Signaling	5,99E-01	3,06E-02	PARP16,PLCL2,RPS6KA5
Apelin Cardiomyocyte Signaling Pathway	5,9E-01	3,03E-02	APLN,ATP2A2,PLCL2
Clathrin-mediated Endocytosis Signaling	5,88E-01	2,59E-02	AP1S1,DAB2,FGF16,FGF18,UBD
Mitochondrial L-carnitine Shuttle Pathway	5,82E-01	5,88E-02	CPT2
CNTF Signaling	5,72E-01	3,51E-02	LIFR,RPS6KA5
Differential Regulation of Cytokine Production in Macrophages and T Helper Cells by IL-17A and IL-17F	5,61E-01	5,56E-02	IL6
1D-myo-inositol Hexakisphosphate Biosynthesis II (Mammalian)	5,61E-01	5,56E-02	ITPKA
FAT10 Signaling Pathway	5,61E-01	5,56E-02	UBD
Nur77 Signaling in T Lymphocytes	5,51E-01	3,39E-02	HDAC9,NFATC1
PPAR Signaling	5,51E-01	2,88E-02	IL1RAPL1,PTGS2,SRA1
Neuroinflammation Signaling Pathway	5,47E-01	2,33E-02	BMPR2,CX3CL1,IL6,NFATC1,PTGS2,TGFB2,TGFB3
T Cell Receptor Signaling	5,45E-01	2,86E-02	NFATC1,RASGRP1,TXK
Granzyme A Signaling	5,41E-01	5,26E-02	ANP32A
DNA damage-induced 14-3-3σ Signaling	5,41E-01	5,26E-02	RAD9A
PCP pathway	5,41E-01	3,33E-02	FZD2,FZD5
Apelin Muscle Signaling Pathway	5,41E-01	5,26E-02	APLN
3-phosphoinositide Degradation	5,35E-01	2,6E-02	DUSP16,NUDT12,PPP1R8,PTEN
Induction of Apoptosis by HIV1	5,32E-01	3,28E-02	BBC3,TRAF1
Telomerase Signaling	5,3E-01	2,8E-02	HDAC4,HDAC9,TERF2
D-myo-inositol-5-phosphate Metabolism	5,29E-01	2,58E-02	DUSP16,NUDT12,PPP1R8,PTEN
Fatty Acid α-oxidation	5,21E-01	0.05	PTGS2
Gαq Signaling	5,17E-01	2,55E-02	GNA14,GNB5,NFATC1,RGS16
Pancreatic Adenocarcinoma Signaling	5,16E-01	2,75E-02	PTGS2,TGFB2,TGFB3
Activation of IRF by Cytosolic Pattern Recognition Receptors	5,13E-01	3,17E-02	IL6,SIKE1
HGF Signaling	5,03E-01	2,7E-02	IL6,MAP3K8,PTGS2
IL-17A Signaling in Airway Cells	5,03E-01	3,12E-02	IL6,PTEN
PXR/RXR Activation	4,93E-01	3,08E-02	ABCC2,IL6
Netrin Signaling	4,93E-01	3,08E-02	NCK1,NFATC1
Methionine Degradation I (to Homocysteine)	4,88E-01	4,55E-02	MAT2A
Dopamine-DARPP32 Feedback in cAMP Signaling	4,84E-01	2,45E-02	ATP2A2,KCNJ14,KCNJ15,PLCL2
Hepatic Fibrosis Signaling Pathway	4,83E-01	2,17E-02	BAMBI,BMPR2,FZD2,FZD5,IL1RAPL1,PTEN,TGFB2,TGFB3
3-phosphoinositide Biosynthesis	4,79E-01	2,44E-02	DUSP16,NUDT12,PPP1R8,PTEN
Tec Kinase Signaling	4,79E-01	2,44E-02	GNA13,GNA14,GNB5,TXK
Apelin Endothelial Signaling Pathway	4,76E-01	2,61E-02	APLN,GNA13,HDAC4
Glioblastoma Multiforme Signaling	4,74E-01	2,42E-02	FZD2,FZD5,PLCL2,PTEN
Tryptophan Degradation III (Eukaryotic)	4,72E-01	4,35E-02	IDO1
Remodeling of Epithelial Adherens Junctions	4,69E-01	2,94E-02	CBLL1,TUBB2B
IL-10 Signaling	4,61E-01	2,9E-02	IL1RAPL1,IL6
Role of JAK1, JAK2 and TYK2 in Interferon Signaling	4,57E-01	4,17E-02	IFNAR2
Cysteine Biosynthesis III (mammalia)	4,57E-01	4,17E-02	MAT2A
Role of JAK family kinases in IL-6-type Cytokine Signaling	4,42E-01	0.04	IL6
LXR/RXR Activation	4,4E-01	2,48E-02	IL1RAPL1,IL6,PTGS2
Th1 Pathway	4,4E-01	2,48E-02	CD274,IL6,NFATC1
G Beta Gamma Signaling	4,34E-01	2,46E-02	GNA13,GNA14,GNB5
NAD Salvage Pathway II	4,29E-01	3,85E-02	NUDT12
GPCR-Mediated Integration of Enteroendocrine Signaling Exemplified by an L Cell	4,29E-01	2,74E-02	GNA14,PLCL2
Apelin Liver Signaling Pathway	4,29E-01	3,85E-02	APLN
Glucocorticoid Receptor Signaling	4,13E-01	2,08E-02	HSPA5,IL6,NFATC1,PTGS2,SRA1,TGFB2,TGFB3
PTEN Signaling	4,12E-01	2,38E-02	BCL2L11,BMPR2,PTEN
Toll-like Receptor Signaling	4,08E-01	2,63E-02	TRAF1,UBD
P2Y Purigenic Receptor Signaling Pathway	4,07E-01	2,36E-02	GNB5,P2RY2,PLCL2
NF-κB Signaling	4,07E-01	2,23E-02	BMP4,BMPR2,MAP3K8,TRAF5
RhoGDI Signaling	4,02E-01	2,22E-02	CDH15,GNA13,GNA14,GNB5
Endocannabinoid Neuronal Synapse Pathway	4,02E-01	2,34E-02	GNA14,PLCL2,PTGS2
Role of NFAT in Regulation of the Immune Response	3,98E-01	2,21E-02	GNA13,GNA14,GNB5,NFATC1
VDR/RXR Activation	3,94E-01	2,56E-02	TGFB2,THBD
Role of Wnt/GSK-3β Signaling in the Pathogenesis of Influenza	3,94E-01	2,56E-02	FZD2,FZD5
Superpathway of Cholesterol Biosynthesis	3,93E-01	3,45E-02	SC5D
TNFR2 Signaling	3,82E-01	3,33E-02	TRAF1
IL-17 Signaling	3,81E-01	2,5E-02	IL6,PTGS2
JAK/Stat Signaling	3,81E-01	2,5E-02	CISH,IL6
G Protein Signaling Mediated by Tubby	3,71E-01	3,23E-02	GNB5
Endothelin-1 Signaling	3,69E-01	2,13E-02	GNA13,GNA14,PLCL2,PTGS2
STAT3 Pathway	3,67E-01	2,22E-02	BMPR2,CISH,TGFB2
Androgen Signaling	3,63E-01	2,21E-02	GNA13,GNA14,GNB5
Iron homeostasis signaling pathway	3,58E-01	2,19E-02	BMP4,BMPR2,IL6
PI3K Signaling in B Lymphocytes	3,53E-01	2,17E-02	NFATC1,PLCL2,PTEN
IL-9 Signaling	3,51E-01	3,03E-02	CISH
DNA Methylation and Transcriptional Repression Signaling	3,41E-01	2,94E-02	MBD3
MIF-mediated Glucocorticoid Regulation	3,41E-01	2,94E-02	PTGS2
TWEAK Signaling	3,33E-01	2,86E-02	TRAF1
IL-17A Signaling in Fibroblasts	3,33E-01	2,86E-02	IL6
Aryl Hydrocarbon Receptor Signaling	3,31E-01	2,1E-02	IL6,TGFB2,TGFB3
Crosstalk between Dendritic Cells and Natural Killer Cells	3,28E-01	2,25E-02	IL6,LTB
Interferon Signaling	3,23E-01	2,78E-02	IFNAR2
Altered T Cell and B Cell Signaling in Rheumatoid Arthritis	3,22E-01	2,22E-02	IL6,LTB
OX40 Signaling Pathway	3,22E-01	2,22E-02	TNFRSF4,TRAF5
Phospholipase C Signaling	3,19E-01	1,95E-02	GNA13,GNB5,HDAC4,HDAC9,NFATC1
Th17 Activation Pathway	3,18E-01	2,2E-02	IL6,NFATC1
Superpathway of Methionine Degradation	3,15E-01	2,7E-02	MAT2A
Calcium Signaling	3,04E-01	1,94E-02	ATP2A2,HDAC4,HDAC9,NFATC1
Fcγ Receptor-mediated Phagocytosis in Macrophages and Monocytes	3,03E-01	2,13E-02	NCK1,PTEN
CREB Signaling in Neurons	0.3	1,93E-02	GNA13,GNA14,GNB5,PLCL2
tRNA Charging	2,99E-01	2,56E-02	SARS1
Thrombin Signaling	2,97E-01	1,92E-02	GNA13,GNA14,GNB5,PLCL2
Gustation Pathway	2,87E-01	1,95E-02	FICD,P2RY2,PDE9A
Role of PKR in Interferon Induction and Antiviral Response	2,84E-01	2,44E-02	TRAF5
Nitric Oxide Signaling in the Cardiovascular System	2,79E-01	2,02E-02	ATP2A2,BDKRB2
MIF Regulation of Innate Immunity	2,77E-01	2,38E-02	PTGS2
Intrinsic Prothrombin Activation Pathway	2,77E-01	2,38E-02	THBD
Role of Hypercytokinemia/hyperchemokinemia in the Pathogenesis of Influenza	2,7E-01	2,33E-02	IL6
eNOS Signaling	2,7E-01	1,89E-02	BDKRB1,BDKRB2,HSPA5
BAG2 Signaling Pathway	2,7E-01	2,33E-02	HSPA5
Actin Cytoskeleton Signaling	2,66E-01	1,83E-02	FGF16,FGF18,GNA13,SSH1
SAPK/JNK Signaling	2,66E-01	1,96E-02	GNA13,NFATC1
Sumoylation Pathway	2,62E-01	1,94E-02	MYB,PML
Sperm Motility	2,52E-01	1,79E-02	AATK,KIT,PLCL2,TXK
Role of Oct4 in Mammalian Embryonic Stem Cell Pluripotency	2,51E-01	2,17E-02	PPP1R8
EIF2 Signaling	2,49E-01	1,79E-02	DDIT3,EIF2AK3,HSPA5,MYCN
CXCR4 Signaling	2,43E-01	1,8E-02	GNA13,GNA14,GNB5
Tight Junction Signaling	2,4E-01	1,79E-02	PTEN,TGFB2,TGFB3
Graft-versus-Host Disease Signaling	2,39E-01	2,08E-02	IL6
Chondroitin Sulfate Biosynthesis (Late Stages)	2,39E-01	2,08E-02	CHSY3
Hematopoiesis from Pluripotent Stem Cells	2,34E-01	2,04E-02	IL6
Cell Cycle: G2/M DNA Damage Checkpoint Regulation	2,34E-01	2,04E-02	BORA
iCOS-iCOSL Signaling in T Helper Cells	2,31E-01	1,8E-02	NFATC1,PTEN
Primary Immunodeficiency Signaling	2,28E-01	0.02	RFXAP
GPCR-Mediated Nutrient Sensing in Enteroendocrine Cells	2,27E-01	1,79E-02	GNA14,PLCL2
UVB-Induced MAPK Signaling	2,18E-01	1,92E-02	RPS6KA5
Phototransduction Pathway	2,13E-01	1,89E-02	GNB5
Role of Cytokines in Mediating Communication between Immune Cells	2,08E-01	1,85E-02	IL6
Role of IL-17A in Arthritis	2,08E-01	1,85E-02	PTGS2
Chondroitin Sulfate Biosynthesis	1,99E-01	1,79E-02	CHSY3
Natural Killer Cell Signaling	0	8,4E-03	NCK1
Neuregulin Signaling	0	1,04E-02	PTEN
Leukocyte Extravasation Signaling	0	1,02E-02	RASGRP1,TXK
Synaptic Long Term Potentiation	0	1,55E-02	GNA14,PLCL2
Amyotrophic Lateral Sclerosis Signaling	0	1,03E-02	ALS2
Synaptic Long Term Depression	0	1,59E-02	GNA13,GNA14,PLCL2
LPS/IL-1 Mediated Inhibition of RXR Function	0	1,34E-02	ABCC2,CPT2,IL1RAPL1
Acute Phase Response Signaling	0	5,59E-03	IL6
FXR/RXR Activation	0	7,94E-03	ABCC2
Role of BRCA1 in DNA Damage Response	0	1,25E-02	FANCL
14-3-3-mediated Signaling	0	1,57E-02	PLCL2,TUBB2B
α-Adrenergic Signaling	0	1,05E-02	GNB5
IL-8 Signaling	0	1,5E-02	GNA13,GNB5,PTGS2
TREM1 Signaling	0	1,33E-02	IL6
CCR5 Signaling in Macrophages	0	1,06E-02	GNB5
Calcium-induced T Lymphocyte Apoptosis	0	1,52E-02	ATP2A2
fMLP Signaling in Neutrophils	0	1,72E-02	GNB5,NFATC1
CTLA4 Signaling in Cytotoxic T Lymphocytes	0	1,12E-02	AP1S1
T Helper Cell Differentiation	0	1,37E-02	IL6
CCR3 Signaling in Eosinophils	0	8,06E-03	GNB5
CD28 Signaling in T Helper Cells	0	8,33E-03	NFATC1
IL-15 Signaling	0	1,41E-02	IL6
Virus Entry via Endocytic Pathways	0	9,35E-03	AP1S1
Dendritic Cell Maturation	0	1,64E-02	IL6,LTB,PLCL2
Melatonin Signaling	0	1,39E-02	PLCL2
Angiopoietin Signaling	0	1,33E-02	NCK1
Cellular Effects of Sildenafil (Viagra)	0	7,63E-03	PLCL2
Neuropathic Pain Signaling In Dorsal Horn Neurons	0	9,9E-03	PLCL2
Semaphorin Signaling in Neurons	0	1,67E-02	SEMA3A
Corticotropin Releasing Hormone Signaling	0	6,9E-03	PTGS2
Mitotic Roles of Polo-Like Kinase	0	1,52E-02	FZR1
Role of CHK Proteins in Cell Cycle Checkpoint Control	0	1,75E-02	RAD9A
FLT3 Signaling in Hematopoietic Progenitor Cells	0	1,25E-02	RPS6KA5
GNRH Signaling	0	1,16E-02	GNA14,MAP3K8
Cholecystokinin/Gastrin-mediated Signaling	0	1,68E-02	GNA13,PTGS2
ATM Signaling	0	1,03E-02	RAD9A
Antiproliferative Role of Somatostatin Receptor 2	0	1,3E-02	GNB5
Growth Hormone Signaling	0	1,41E-02	RPS6KA5
Prostate Cancer Signaling	0	1,1E-02	PTEN
Renal Cell Carcinoma Signaling	0	1,25E-02	UBD
Endometrial Cancer Signaling	0	1,67E-02	PTEN
Glioma Signaling	0	9,09E-03	PTEN
Production of Nitric Oxide and Reactive Oxygen Species in Macrophages	0	5,32E-03	MAP3K8
Gα12/13 Signaling	0	1,54E-02	CDH15,GNA13
p70S6K Signaling	0	7,75E-03	PLCL2
mTOR Signaling	0	4,76E-03	RPS6KA5
Communication between Innate and Adaptive Immune Cells	0	1,04E-02	IL6
Sphingosine-1-phosphate Signaling	0	1,71E-02	GNA13,PLCL2
Systemic Lupus Erythematosus Signaling	0	1,75E-02	BDKRB2,IL6,NFATC1,PIM2
ILK Signaling	0	1,58E-02	PTEN,PTGS2,RPS6KA5
FAK Signaling	0	1,05E-02	PTEN
Retinoic acid Mediated Apoptosis Signaling	0	1,67E-02	PARP16
AMPK Signaling	0	9,43E-03	CPT2,MLYCD
PAK Signaling	0	1,03E-02	NCK1
RhoA Signaling	0	8,13E-03	GNA13
Atherosclerosis Signaling	0	7,94E-03	IL6
Leptin Signaling in Obesity	0	1,35E-02	PLCL2
Breast Cancer Regulation by Stathmin1	0	1,5E-02	GNA13,GNB5,TUBB2B
PKCθ Signaling in T Lymphocytes	0	1,29E-02	MAP3K8,NFATC1
Role of MAPK Signaling in the Pathogenesis of Influenza	0	1,25E-02	PTGS2
MSP-RON Signaling Pathway	0	1,72E-02	MST1
Actin Nucleation by ARP-WASP Complex	0	1,39E-02	NCK1
NGF Signaling	0	1,75E-02	MAP3K8,RPS6KA5
Paxillin Signaling	0	9,26E-03	NCK1
Signaling by Rho Family GTPases	0	1,64E-02	CDH15,GNA13,GNA14,GNB5
Gap Junction Signaling	0	1,01E-02	PLCL2,TUBB2B
ErbB Signaling	0	1,06E-02	NCK1
ErbB2-ErbB3 Signaling	0	1,54E-02	PTEN
GDNF Family Ligand-Receptor Interactions	0	1,32E-02	NCK1
Pyridoxal 5'-phosphate Salvage Pathway	0	1,54E-02	MAP3K8
Phospholipases	0	1,59E-02	PLCL2
Dermatan Sulfate Biosynthesis	0	1,69E-02	CHSY3
Salvage Pathways of Pyrimidine Ribonucleotides	0	1,03E-02	MAP3K8
Antioxidant Action of Vitamin C	0	9,17E-03	PLCL2
Gαi Signaling	0	1,6E-02	GNB5,RGS14
Gαs Signaling	0	9,35E-03	GNB5
Agranulocyte Adhesion and Diapedesis	0	5,21E-03	CX3CL1
Granulocyte Adhesion and Diapedesis	0	1,12E-02	CX3CL1,IL1RAPL1
HIPPO signaling	0	1,18E-02	MST1
Estrogen Receptor Signaling	0	7,3E-03	SRA1
ERK/MAPK Signaling	0	1,55E-02	MYCN,NFATC1,RPS6KA5
PI3K/AKT Signaling	0	1,72E-02	MAP3K8,PTEN,PTGS2
GABA Receptor Signaling	0	1,05E-02	UBD
IL-4 Signaling	0	1,18E-02	NFATC1
B Cell Receptor Signaling	0	1,62E-02	MAP3K8,NFATC1,PTEN
Insulin Receptor Signaling	0	1,44E-02	NCK1,PTEN
Integrin Signaling	0	9,39E-03	NCK1,PTEN
Death Receptor Signaling	0	1,1E-02	PARP16
cAMP-mediated signaling	0	1,32E-02	FICD,PDE9A,RGS14
Apoptosis Signaling	0	1,01E-02	BCL2L11
Hypoxia Signaling in the Cardiovascular System	0	1,35E-02	PTEN
IL-6 Signaling	0	1,6E-02	IL1RAPL1,IL6
Phagosome Formation	0	0.008	PLCL2
Phagosome Maturation	0	6,62E-03	TUBB2B
Th2 Pathway	0	1,47E-02	BMPR2,TNFRSF4
GP6 Signaling Pathway	0	8,4E-03	COL26A1
IL-7 Signaling Pathway	0	1,28E-02	NFATC1
Sirtuin Signaling Pathway	0	1,37E-02	BCL2L11,MLYCD,MYCN,SIRT4
Opioid Signaling Pathway	0	1,21E-02	RGS14,RGS16,RPS6KA5
Adrenomedullin signaling pathway	0	1,52E-02	CALCRL,GNA14,PLCL2
SPINK1 General Cancer Pathway	0	1,45E-02	IL6
Endocannabinoid Cancer Inhibition Pathway	0	1,4E-02	DDIT3,GNA13
Apelin Adipocyte Signaling Pathway	0	1,22E-02	APLN
Synaptogenesis Signaling Pathway	0	6,41E-03	CDH15,RASGRP1
Systemic Lupus Erythematosus In T Cell Signaling Pathway	0	9,01E-03	CD70,GNA13,IL6
HOTAIR Regulatory Pathway	0	1,26E-02	MEX3B,PTEN
GM-CSF Signaling	0	1,43E-02	CISH
Eicosanoid Signaling	0	1,52E-02	PTGS2
